# Supplementary material for: Participation frequency in physical education classes and physical activity and sitting time in Brazilian adolescents
Source: PLoS One. 2019 Mar 13;14(3):e0213785. doi: 10.1371/journal.pone.0213785 (PMC6415839; doi:10.1371/journal.pone.0213785)
Supplement: S1 Dataset — PENSE_AMOSTRA2.csv. (CSV) [file pone.0213785.s001.csv]

ANOPESQ	PAIS	REGEOGR	VB00004	VB01001	VB01002	VB01003	VB01004	VB01005	VB01006	VB01007	VB01008A	VB01010A	VB01011	VB01012	VB01013	VB01014	VB01015A	VB01016	VB01017	VB01018	VB01019	VB01020A	VB01021	VB01022	VB01023	VB01024	VB01025	VB01026	VB02001	VB02002	VB02004A	VB02010	VB02011	VB02013	VB02017A	VB02018A	VB02019A	VB02020A	VB02021	VB02022	VB02023	VB02024	VB02025	VB02026	VB02027	VB03001A1	VB03001A2	VB03002A1	VB03002A2
2015	76	1	1	2	1	13	7	7	1	2	7	3	2	-1	1	1	1	1	1	2	4	2	4	1	2	2	5	1	8	3	4	3	6	6	1	6	1	-1	2	4	3	1	4	3	4	1	1	-1	-1
2015	76	1	1	2	1	14	4	7	1	1	7	3	2	-1	1	1	1	1	1	2	2	2	4	1	2	2	5	3	8	2	1	8	8	6	1	1	5	-1	2	5	2	1	3	2	2	5	5	2	2
2015	76	1	1	1	4	13	6	7	1	1	5	5	2	-1	2	1	1	1	1	2	3	1	4	1	2	2	5	3	2	3	1	8	2	8	1	1	5	5	1	8	5	1	2	1	5	1	1	-1	-1
2015	76	1	1	1	1	14	6	7	1	1	7	4	2	-1	1	1	1	1	1	2	4	2	4	1	2	2	6	3	2	4	1	3	2	7	1	5	1	-1	2	5	3	1	2	1	2	1	1	-1	-1
2015	76	1	1	1	1	13	9	7	1	2	5	4	2	-1	2	1	1	1	1	2	5	1	4	1	2	2	6	5	6	3	5	2	6	2	1	5	1	5	1	3	2	3	7	7	2	2	2	2	2
2015	76	1	1	2	4	14	12	6	1	1	7	3	2	-1	1	1	1	1	1	2	4	1	4	1	2	2	5	3	7	7	8	3	8	1	5	6	1	4	1	3	1	1	7	7	1	1	1	-1	-1
2015	76	1	1	2	1	14	3	7	1	1	7	3	2	-1	1	1	1	1	1	2	5	1	4	1	2	2	5	3	8	2	3	1	3	2	1	1	5	4	1	2	1	2	2	2	2	1	1	-1	-1
2015	76	1	1	2	3	14	4	7	1	1	7	4	2	-1	1	1	1	1	1	2	4	1	4	1	2	2	5	3	7	2	3	5	5	3	1	5	1	-1	2	3	2	1	4	3	2	1	1	-1	-1
2015	76	1	1	1	4	13	8	7	1	1	7	5	2	-1	2	1	1	1	1	2	3	2	4	1	2	2	5	3	2	1	5	3	6	2	1	4	1	-1	2	2	1	1	3	3	2	1	1	-1	-1
2015	76	1	1	2	1	14	7	6	1	2	7	2	2	-1	1	1	1	1	1	1	3	2	4	1	2	2	5	2	2	2	1	7	3	3	1	1	1	-1	2	5	2	5	2	1	2	1	1	-1	-1
2015	76	1	1	2	4	13	12	7	1	1	7	4	2	-1	1	1	2	1	1	2	3	1	4	1	2	2	5	3	2	1	8	3	4	2	6	6	4	-1	2	1	1	3	3	3	2	1	1	-1	-1
2015	76	1	1	1	4	13	9	7	1	1	7	4	2	-1	1	1	1	1	1	2	3	2	4	1	2	2	6	3	7	1	8	8	1	1	1	6	1	-1	2	3	1	2	3	4	2	1	1	-1	-1
2015	76	1	1	2	4	14	5	7	2	1	5	4	2	-1	2	1	1	1	1	2	3	1	4	1	2	2	6	3	6	2	5	7	2	3	3	3	3	-1	2	3	2	1	2	2	2	1	1	-1	-1
2015	76	1	1	2	4	14	10	6	2	1	7	4	2	-1	1	1	1	1	1	2	4	1	4	1	1	2	5	3	6	2	3	2	1	3	5	1	1	-1	2	4	3	3	2	3	2	1	1	-1	-1
2015	76	1	1	1	4	14	10	6	1	2	7	2	2	-1	2	1	1	1	1	2	2	2	4	1	2	2	5	3	3	2	1	8	1	8	1	1	6	-1	2	2	4	1	1	1	2	1	2	-1	4
2015	76	1	1	2	4	14	9	6	1	1	7	5	2	-1	1	1	1	1	1	2	5	1	4	1	1	2	5	1	1	2	6	3	4	4	1	2	3	-1	2	2	1	1	2	3	2	2	1	1	-1
2015	76	1	1	2	4	14	1	7	1	1	7	4	2	-1	1	1	1	1	1	2	3	2	4	1	2	2	4	3	1	2	1	4	3	1	1	5	5	-1	2	1	3	2	1	1	1	1	1	-1	-1
2015	76	1	1	2	5	13	9	7	1	1	5	5	2	-1	1	1	1	1	1	2	2	2	4	1	2	1	1	3	8	2	4	6	4	8	1	1	5	-1	2	4	2	1	3	4	4	1	1	-1	-1
2015	76	1	1	1	4	14	3	7	1	2	7	4	2	-1	1	1	1	1	1	2	3	1	3	1	2	2	6	3	1	3	1	8	2	5	4	1	1	-1	2	8	4	4	2	1	2	1	1	-1	-1
2015	76	1	1	2	3	14	5	7	1	2	8	5	2	-1	1	1	1	1	1	2	4	2	4	1	2	2	5	3	8	5	2	2	4	5	5	6	1	5	1	3	3	1	4	4	4	1	1	-1	-1
2015	76	1	1	1	4	15	12	5	1	1	6	4	2	-1	2	2	1	1	1	2	5	2	4	1	1	2	5	3	4	3	3	4	4	2	1	5	1	-1	2	4	4	1	3	3	2	1	1	-1	-1
2015	76	1	1	2	5	14	3	7	1	1	8	3	2	-1	2	1	1	1	1	2	4	1	4	1	2	2	5	3	1	8	1	8	8	2	1	3	1	1	1	8	4	1	7	2	2	1	1	-1	-1
2015	76	1	1	1	1	14	11	6	1	1	7	5	2	-1	1	1	1	1	1	2	5	1	4	1	2	2	5	2	2	6	4	5	3	1	2	1	5	-1	2	5	3	1	3	3	2	1	1	-1	-1
2015	76	1	1	1	2	14	12	6	1	1	6	4	2	-1	1	1	1	1	1	1	3	2	4	1	2	2	6	5	8	6	1	7	8	8	1	1	2	-1	2	5	4	1	5	7	7	1	1	-1	-1
2015	76	1	1	2	3	14	4	7	1	2	7	3	2	-1	1	1	1	1	1	2	4	2	4	1	2	2	5	5	4	1	2	2	3	2	2	5	1	-1	2	2	1	1	3	3	2	1	1	-1	-1
2015	76	1	1	2	4	14	10	6	1	1	7	5	2	-1	2	1	1	1	1	2	4	1	4	1	2	2	5	3	6	4	7	7	6	4	2	5	1	-1	2	8	4	1	2	4	2	1	2	-1	1
2015	76	1	1	2	4	14	10	6	1	1	7	2	2	-1	1	1	1	1	1	2	5	2	4	1	2	2	4	3	8	2	8	2	2	1	1	5	5	-1	2	1	1	2	2	7	1	6	6	2	2
2015	76	1	1	2	1	13	7	7	1	1	7	4	2	-1	1	1	1	1	1	2	3	1	4	1	1	2	5	3	8	1	4	4	4	1	1	5	1	-1	2	4	4	1	2	3	2	1	1	-1	-1
2015	76	1	1	2	4	14	2	7	1	2	7	4	2	-1	1	1	1	1	1	1	4	1	4	1	2	2	5	3	8	3	1	3	4	2	1	6	1	-1	2	3	3	1	4	2	2	1	1	-1	-1
2015	76	1	1	2	1	14	5	7	1	1	7	4	2	-1	1	1	1	1	1	2	5	1	4	1	2	2	5	3	1	1	7	8	4	1	5	3	5	-1	2	5	8	1	6	5	1	1	1	-1	-1
2015	76	1	1	2	1	14	6	7	1	1	8	4	2	-1	2	1	1	1	1	1	4	1	4	1	2	2	5	3	1	8	1	3	3	3	1	1	5	5	1	2	8	3	3	1	3	1	1	-1	-1
2015	76	1	1	2	3	13	1	8	1	1	7	5	2	-1	2	1	1	1	1	1	3	2	4	1	2	2	5	1	6	3	8	8	8	1	1	6	5	-1	2	5	6	1	5	3	1	1	1	-1	-1
2015	76	1	1	2	1	15	3	6	1	1	1	6	1	1	2	1	1	1	1	2	4	1	4	1	2	2	5	1	3	3	3	4	2	4	3	4	4	-1	2	3	3	2	2	3	3	1	1	-1	-1
2015	76	1	1	1	1	14	12	6	1	1	7	4	1	1	1	1	1	1	1	2	3	2	4	1	2	2	5	3	7	2	8	1	5	3	1	6	1	-1	2	2	1	2	2	4	2	1	1	-1	-1
2015	76	1	1	2	4	14	4	7	1	1	7	7	2	-1	1	1	1	1	1	2	5	1	4	1	2	2	5	1	8	2	1	1	3	1	1	6	1	1	1	2	4	5	3	1	1	1	1	-1	-1
2015	76	1	1	1	4	16	4	5	1	1	7	4	2	-1	1	1	1	1	1	2	3	2	6	1	2	2	5	3	8	3	5	5	4	7	1	5	6	-1	2	3	1	1	2	3	2	1	1	-1	-1
2015	76	1	1	1	1	15	12	5	1	1	7	3	2	-1	1	1	1	1	1	2	3	2	6	1	2	2	5	1	6	3	8	7	6	3	1	6	1	-1	2	2	1	1	2	4	2	1	1	-1	-1
2015	76	1	1	2	1	15	8	5	1	1	7	4	2	-1	2	1	1	1	1	2	4	2	6	1	2	2	5	3	8	4	7	3	3	7	1	1	1	-1	2	3	2	1	2	3	2	2	2	2	2
2015	76	1	1	1	2	16	9	4	1	1	7	4	2	-1	2	1	1	1	1	2	3	2	6	1	1	2	5	3	8	4	4	5	8	3	1	5	1	2	1	4	1	2	6	4	6	3	3	6	6
2015	76	1	1	2	1	16	12	4	1	1	7	6	2	-1	1	1	1	1	1	1	4	1	6	1	2	2	5	3	2	1	6	5	4	3	2	5	5	-1	2	6	3	1	3	3	2	1	1	-1	-1
2015	76	1	1	2	1	16	5	5	1	1	7	3	2	-1	2	1	1	1	1	2	4	2	6	1	2	2	6	3	2	2	3	6	3	8	3	6	2	-1	2	5	2	1	2	2	4	1	1	-1	-1
2015	76	1	1	2	1	16	11	4	1	1	5	4	2	-1	1	1	1	1	1	2	4	1	6	1	2	2	5	1	8	1	1	1	1	2	1	5	1	-1	2	3	2	1	2	1	2	1	1	-1	-1
2015	76	1	1	1	4	15	10	5	1	1	7	5	2	-1	1	1	1	1	1	2	5	1	6	1	2	2	5	3	8	5	8	8	8	4	1	6	5	-1	2	4	6	1	7	5	2	1	1	-1	-1
2015	76	1	1	2	4	16	4	5	1	1	7	4	2	-1	1	1	1	1	1	2	5	1	6	1	2	2	5	1	3	3	3	5	7	1	1	5	2	-1	2	2	4	1	4	2	1	1	6	-1	1
2015	76	1	1	2	1	16	4	5	1	2	7	3	2	-1	2	1	1	1	1	2	3	1	6	1	2	2	5	3	1	1	7	3	8	3	2	5	2	-1	2	4	1	1	5	4	2	1	1	-1	-1
2015	76	1	1	2	4	16	3	5	1	1	6	5	2	-1	2	1	1	1	1	1	4	1	6	1	2	2	5	2	6	4	2	7	3	7	2	3	2	-1	2	7	6	1	2	2	3	1	1	-1	-1
2015	76	1	1	2	4	15	7	5	1	1	7	3	2	-1	1	1	1	1	1	2	4	2	6	1	2	2	5	3	3	2	5	3	5	1	4	2	2	-1	2	4	4	1	6	5	5	1	1	-1	-1
2015	76	1	1	2	4	16	6	5	1	1	6	4	2	-1	2	1	1	1	1	2	5	1	6	1	2	2	5	1	8	1	3	2	2	5	1	6	5	-1	2	3	1	1	2	2	4	1	1	-1	-1
2015	76	1	1	2	1	16	6	5	1	2	7	2	2	-1	1	1	1	1	2	2	4	2	6	1	1	2	5	1	1	3	5	5	2	4	6	5	5	5	1	4	4	3	2	2	5	1	1	-1	-1
2015	76	1	1	1	1	16	1	5	1	1	7	5	2	-1	1	1	1	1	1	2	3	2	6	1	2	2	5	3	6	4	1	8	4	5	3	6	1	-1	2	6	3	1	2	2	4	1	2	-1	3
2015	76	1	1	1	2	16	5	5	1	1	4	4	2	-1	2	1	1	1	1	2	4	2	6	1	2	2	5	3	6	1	2	4	1	1	1	5	1	-1	2	5	1	1	2	2	1	1	1	-1	-1
2015	76	1	1	2	1	16	5	5	1	1	7	4	2	-1	2	1	1	1	1	2	5	2	6	1	2	2	5	1	7	2	8	6	3	1	1	5	1	-1	2	3	2	1	2	3	1	1	1	-1	-1
2015	76	1	1	2	4	16	6	5	1	2	7	4	2	-1	1	1	1	1	1	2	3	1	6	1	2	2	5	3	2	2	2	4	1	4	1	5	5	-1	2	3	1	1	1	1	2	1	1	-1	-1
2015	76	1	1	1	2	16	6	5	1	1	5	4	2	-1	2	1	1	1	1	2	5	1	6	1	1	2	5	3	8	3	7	4	4	2	4	6	1	-1	2	6	1	1	3	5	2	1	1	-1	-1
2015	76	1	1	1	4	16	1	5	1	2	8	6	2	-1	1	1	1	1	1	2	5	1	6	1	2	2	5	1	7	3	7	2	6	2	4	2	3	-1	2	4	3	1	4	4	2	1	1	-1	-1
2015	76	1	1	2	1	16	3	5	2	2	6	3	2	-1	1	1	1	1	1	2	4	1	6	1	2	2	5	2	1	3	2	3	8	7	5	4	6	-1	2	2	3	2	3	2	3	1	1	-1	-1
2015	76	1	1	1	1	16	9	4	1	1	5	4	2	-1	2	1	1	1	1	1	3	2	6	1	2	2	5	4	7	2	6	5	5	3	3	5	5	-1	2	7	3	1	2	3	2	1	1	-1	-1
2015	76	1	1	2	1	15	12	5	1	1	6	4	2	-1	1	1	1	1	1	1	5	1	6	1	2	2	5	3	4	1	5	8	3	8	1	4	5	3	1	8	1	1	2	2	7	1	1	-1	-1
2015	76	1	1	2	1	15	7	5	1	1	6	4	2	-1	1	2	1	1	1	2	3	2	6	1	2	2	5	3	6	1	7	5	3	3	3	5	1	-1	2	6	5	1	2	2	2	1	1	-1	-1
2015	76	1	1	1	4	16	11	4	2	1	7	6	2	-1	1	1	1	1	1	2	4	1	6	1	2	2	5	3	6	7	3	6	7	5	3	6	2	-1	2	4	6	1	3	2	2	1	4	-1	2
2015	76	1	1	1	1	15	2	6	1	2	7	4	2	-1	1	1	1	1	1	2	5	2	6	1	2	2	5	3	1	1	8	1	1	1	5	1	1	-1	2	8	1	1	1	2	1	1	1	-1	-1
2015	76	1	1	2	4	16	2	5	1	1	7	3	2	-1	2	1	1	1	1	1	2	1	6	1	2	2	5	3	7	2	1	8	3	6	1	5	1	-1	2	6	2	2	6	5	7	1	1	-1	-1
2015	76	1	1	1	1	16	2	5	1	1	7	3	2	-1	2	1	1	1	1	2	4	2	6	1	1	2	5	1	7	3	7	8	8	2	1	5	1	-1	2	3	2	1	3	3	2	1	1	-1	-1
2015	76	1	1	2	1	16	12	4	1	1	7	5	2	-1	1	1	1	1	1	2	5	1	6	1	2	2	5	3	7	3	4	8	5	2	1	5	1	-1	2	2	3	1	2	3	2	1	1	-1	-1
2015	76	1	1	2	1	16	6	4	1	1	7	6	2	-1	1	1	1	1	1	1	5	2	6	1	1	2	2	4	4	2	8	2	5	1	1	6	2	-1	2	3	2	3	4	4	1	1	1	-1	-1
2015	76	1	1	2	1	15	12	5	1	1	7	4	2	-1	1	1	1	1	1	1	4	1	6	1	2	2	5	1	7	2	6	8	4	6	3	2	1	-1	2	8	2	1	2	4	7	1	1	-1	-1
2015	76	1	1	2	1	15	6	5	1	1	7	3	2	-1	1	1	1	1	1	1	5	1	6	1	2	2	5	3	1	2	8	6	1	5	5	3	3	-1	2	8	1	2	2	3	2	1	1	-1	-1
2015	76	1	1	1	4	16	5	5	1	1	7	4	2	-1	1	1	1	1	1	2	4	2	6	1	2	2	5	3	7	2	4	5	1	2	5	1	1	-1	2	6	1	1	2	2	2	1	1	-1	-1
2015	76	1	1	1	3	16	9	4	1	1	8	3	2	-1	1	1	1	1	1	2	4	1	6	1	2	2	5	4	6	4	2	5	2	5	1	1	1	-1	2	7	1	1	2	2	3	1	1	-1	-1
2015	76	1	1	1	1	16	6	5	1	2	5	4	2	-1	2	1	1	1	1	1	5	2	6	1	2	2	5	3	5	3	3	8	3	8	1	6	6	-1	2	8	4	1	2	2	7	1	1	-1	-1
2015	76	1	1	2	4	16	5	5	1	2	5	2	2	-1	2	2	1	1	2	2	3	2	6	1	2	2	5	3	7	2	3	3	2	1	1	3	5	-1	2	3	1	1	2	2	1	1	1	-1	-1
2015	76	1	1	2	4	15	8	5	1	1	7	3	2	-1	1	1	1	1	1	2	3	2	6	1	1	2	4	3	4	2	3	3	1	4	1	6	1	-1	2	2	1	1	1	2	2	1	1	-1	-1
2015	76	1	1	2	4	15	8	5	1	1	7	4	2	-1	1	1	1	1	1	2	5	1	6	1	2	2	5	1	6	2	5	6	1	5	2	2	6	-1	2	3	2	1	1	3	4	1	1	-1	-1
2015	76	1	1	2	1	16	5	5	2	2	7	3	2	-1	1	1	1	1	1	2	3	2	6	1	2	2	5	3	4	1	2	3	3	1	1	3	5	3	1	3	1	2	4	5	2	1	1	-1	-1
2015	76	1	1	2	1	16	12	4	1	1	7	4	2	-1	1	1	1	1	1	2	5	1	6	1	2	2	5	5	6	3	8	5	5	3	1	5	1	-1	2	6	2	2	4	3	3	1	1	-1	-1
2015	76	1	1	1	2	16	2	5	1	1	5	4	2	-1	1	1	1	1	1	2	4	2	6	1	2	2	5	3	8	1	4	2	8	3	1	5	1	-1	2	2	2	1	3	3	3	1	1	-1	-1
2015	76	1	1	2	4	16	5	5	1	2	7	4	2	-1	2	1	1	1	1	2	3	2	6	1	2	2	5	3	4	1	3	4	1	5	1	6	5	-1	2	4	3	1	1	3	4	1	1	-1	-1
2015	76	1	1	1	4	11	4	10	1	2	5	6	2	-1	2	2	1	1	1	2	2	2	1	3	2	2	4	1	1	4	4	8	1	8	1	1	5	-1	2	8	1	2	3	4	2	1	1	-1	-1
2015	76	1	1	1	1	12	5	9	1	2	8	7	2	-1	1	2	1	1	1	1	5	1	1	3	2	2	1	3	1	2	1	1	8	2	1	5	5	4	1	1	1	3	3	1	1	1	1	-1	-1
2015	76	1	1	1	4	11	5	10	1	1	7	3	2	-1	1	1	1	1	1	2	2	2	1	3	2	2	5	1	8	1	5	1	3	3	1	1	1	-1	2	4	1	1	5	4	2	4	3	1	1
2015	76	1	1	1	4	11	8	10	1	1	6	5	2	-1	2	2	1	1	2	1	3	2	1	3	2	1	4	1	8	1	8	3	5	3	5	5	1	5	1	1	1	1	6	6	1	6	6	1	2
2015	76	1	1	1	2	11	12	9	1	2	2	4	2	-1	1	1	1	1	2	2	3	2	1	3	2	2	1	1	5	1	5	8	4	4	1	6	1	1	1	3	2	2	3	3	4	3	6	3	3
2015	76	1	1	2	4	11	3	10	1	2	8	3	2	-1	2	1	1	1	1	2	3	2	1	3	2	2	6	1	8	8	8	4	1	2	1	1	5	-1	2	8	1	2	7	3	2	8	1	1	-1
2015	76	1	1	1	4	11	9	9	1	1	8	7	2	-1	1	2	1	1	1	2	3	2	1	3	2	2	2	5	8	1	8	3	7	2	1	2	1	-1	2	6	1	1	7	7	6	7	6	2	2
2015	76	1	1	1	1	11	4	10	1	2	7	3	2	-1	2	2	2	2	1	2	3	2	1	3	2	2	5	2	8	8	8	5	1	8	1	6	1	5	1	4	1	1	2	3	2	1	1	-1	-1
2015	76	1	1	2	4	11	10	9	1	1	8	3	2	-1	1	2	1	1	1	1	3	2	1	3	2	2	6	5	1	1	8	4	1	1	4	6	3	-1	2	8	2	5	1	2	2	8	1	2	-1
2015	76	1	1	2	4	12	12	8	1	1	2	4	2	-1	1	1	1	1	1	2	4	1	1	3	2	2	4	1	8	5	8	8	8	5	1	1	1	-1	2	3	4	1	6	4	7	1	1	-1	-1
2015	76	1	1	2	4	11	1	10	1	1	6	4	2	-1	1	1	1	1	1	1	3	2	1	3	2	2	6	5	8	1	8	2	8	2	5	6	5	-1	2	1	1	1	7	7	1	1	1	-1	-1
2015	76	1	1	2	1	13	6	7	1	1	7	3	2	-1	2	1	1	1	1	2	3	2	4	1	2	2	4	2	6	6	1	1	1	5	1	1	1	5	1	1	3	1	2	1	2	1	1	-1	-1
2015	76	1	1	2	4	14	12	6	1	1	4	3	2	-1	1	1	1	1	1	1	2	2	4	1	1	2	5	3	3	1	1	4	2	1	1	1	6	-1	2	4	1	3	2	1	3	1	1	-1	-1
2015	76	1	1	2	2	14	2	7	1	1	6	6	2	-1	2	1	1	1	1	1	4	2	4	1	2	2	5	3	4	5	3	6	5	3	5	1	1	-1	2	6	5	3	5	3	2	6	6	1	1
2015	76	1	1	2	3	14	7	6	1	1	6	4	2	-1	2	1	1	1	1	1	2	2	4	1	2	2	5	2	1	3	3	8	5	4	1	1	6	-1	2	8	1	1	2	2	5	1	1	-1	-1
2015	76	1	1	2	4	14	10	6	1	1	7	5	2	-1	2	1	1	1	1	1	3	2	4	1	2	2	4	3	8	1	3	3	1	1	5	6	1	-1	2	8	1	1	3	3	1	1	1	-1	-1
2015	76	1	1	2	1	14	4	7	1	1	7	4	2	-1	2	1	1	1	1	2	2	2	4	1	1	2	5	3	6	3	7	8	6	7	1	1	1	1	1	8	2	1	3	2	2	1	1	-1	-1
2015	76	1	1	2	2	14	7	6	1	2	6	5	2	-1	2	1	1	1	2	1	3	2	4	1	2	2	5	3	8	4	6	2	2	3	2	3	1	-1	2	4	1	2	2	3	2	6	6	1	1
2015	76	1	1	1	2	15	3	6	1	2	6	4	2	-1	1	1	1	1	1	2	4	2	4	1	2	2	6	3	8	1	3	3	4	2	1	5	1	5	1	1	1	1	2	2	2	6	6	2	2
2015	76	1	1	2	1	14	1	7	1	1	7	6	2	-1	2	1	1	1	1	2	3	2	4	1	2	2	5	1	1	1	2	8	3	8	1	1	6	-1	2	8	2	1	3	4	6	1	1	-1	-1
2015	76	1	1	1	5	14	1	7	1	1	8	3	2	-1	1	1	1	1	2	2	3	2	4	1	2	2	6	3	8	2	5	4	8	4	1	1	1	4	1	2	1	1	4	3	5	4	4	2	2
2015	76	1	1	1	1	15	4	6	1	1	7	4	2	-1	1	1	1	1	1	2	2	2	4	1	2	2	5	3	4	1	8	8	8	1	1	5	1	5	1	8	2	1	4	3	1	1	1	-1	-1
2015	76	1	1	1	5	13	7	7	1	2	7	3	2	-1	1	1	1	1	1	2	3	2	4	1	2	2	5	3	8	6	4	8	8	6	1	1	1	-1	2	3	4	1	5	4	6	8	8	1	1
2015	76	1	1	2	1	14	4	7	1	2	7	4	2	-1	2	1	1	1	1	1	4	1	4	1	2	2	4	3	4	1	4	5	1	4	3	4	5	-1	2	1	1	3	2	7	2	6	6	1	1
2015	76	1	1	1	1	14	7	6	1	2	7	2	2	-1	1	1	1	1	1	2	3	2	4	1	2	2	5	3	1	1	1	5	1	6	4	2	2	-1	2	6	6	1	2	1	3	1	6	-1	3
2015	76	1	1	1	3	14	8	6	1	1	7	4	2	-1	1	1	1	1	1	1	4	2	4	1	2	2	5	1	8	8	2	5	3	7	1	5	5	-1	2	3	1	1	2	2	3	1	2	-1	1
2015	76	1	1	2	4	14	10	6	1	2	8	4	2	-1	2	1	1	1	2	1	2	2	4	1	2	2	5	3	8	8	8	8	8	3	1	1	5	-1	2	8	2	1	4	4	5	3	3	2	3
2015	76	1	1	2	1	15	2	6	1	1	8	3	2	-1	1	1	1	1	2	1	3	2	4	1	1	2	5	3	1	1	8	3	8	3	1	1	5	-1	2	3	3	2	7	6	3	1	1	-1	-1
2015	76	1	1	2	1	13	2	8	1	1	7	4	2	-1	1	1	1	1	1	1	3	2	4	1	2	2	5	3	8	4	8	5	8	5	1	6	5	1	1	6	5	1	6	7	4	1	1	-1	-1
2015	76	1	1	2	4	14	11	6	1	2	5	3	2	-1	2	1	1	1	1	2	2	2	4	1	2	2	6	3	2	4	4	5	2	1	2	5	1	-1	2	8	2	1	2	3	2	6	5	1	1
2015	76	1	1	2	1	14	10	6	1	2	4	5	2	-1	2	1	1	1	1	1	2	2	4	1	2	2	5	3	5	1	6	8	4	1	1	6	1	-1	2	2	1	1	4	3	2	1	1	-1	-1
2015	76	1	1	2	1	13	7	7	2	1	5	4	2	-1	1	1	1	1	1	2	3	2	4	1	2	2	5	3	2	2	2	3	2	3	3	1	5	-1	2	1	6	1	2	2	2	2	2	1	1
2015	76	1	1	2	3	14	2	7	1	1	5	4	2	-1	1	1	2	1	1	2	3	2	4	1	2	2	5	3	1	1	5	4	7	6	2	4	2	-1	2	5	1	1	3	2	2	1	1	-1	-1
2015	76	1	1	2	4	13	10	7	1	1	7	3	2	-1	1	1	1	1	1	2	2	2	4	1	2	2	5	1	6	1	2	5	1	1	2	5	1	-1	2	2	2	1	2	2	1	1	1	-1	-1
2015	76	1	1	2	4	14	5	7	1	1	5	4	2	-1	1	1	1	1	1	2	3	2	4	1	2	2	5	3	6	2	4	7	5	4	1	2	5	-1	2	8	2	1	2	2	2	3	3	2	2
2015	76	1	1	2	4	14	8	6	1	1	7	4	2	-1	1	1	1	1	1	1	2	1	4	1	1	2	6	3	1	2	2	2	2	1	5	1	5	-1	2	1	1	1	2	2	4	1	1	-1	-1
2015	76	1	1	2	4	14	1	7	2	2	3	4	2	-1	2	1	1	2	2	2	2	2	3	3	2	2	1	3	8	2	5	3	7	2	1	1	1	5	1	1	1	1	3	6	3	7	1	6	-1
2015	76	1	1	1	4	14	4	7	2	1	8	4	2	-1	2	1	2	2	2	1	4	2	3	3	2	2	1	1	7	2	2	1	2	7	1	1	1	1	1	1	1	1	3	2	6	1	1	-1	-1
2015	76	1	1	1	4	14	3	7	2	1	5	6	1	2	1	1	1	1	1	1	3	2	3	3	2	2	5	5	1	1	3	1	2	3	5	6	5	5	1	1	3	1	3	1	2	2	6	2	2
2015	76	1	1	2	2	13	12	7	1	1	2	6	2	-1	2	1	2	1	1	2	2	2	4	3	2	2	1	1	2	2	1	1	2	2	1	5	1	4	1	6	8	1	2	1	2	1	1	-1	-1
2015	76	1	1	1	4	15	10	5	1	2	5	5	2	-1	2	1	1	1	2	1	2	2	3	3	2	1	6	4	7	1	2	3	5	4	1	6	1	-1	3	1	2	1	5	6	4	2	2	2	2
2015	76	1	1	1	4	13	7	7	1	2	5	4	1	1	2	1	2	2	2	1	2	2	3	3	1	2	4	3	8	3	1	8	8	4	1	1	1	1	1	7	8	3	2	1	7	1	1	-1	-1
2015	76	1	1	1	1	13	12	7	2	1	8	5	2	-1	2	1	1	1	1	1	3	2	3	3	1	2	1	4	8	1	2	8	5	8	1	1	1	1	1	6	8	1	7	5	7	1	6	-1	1
2015	76	1	1	1	1	14	12	6	2	2	8	4	2	-1	2	1	2	1	1	2	2	2	3	3	2	2	1	1	1	8	1	1	8	8	6	1	1	1	1	8	1	1	2	1	7	1	1	-1	-1
2015	76	1	1	2	4	14	6	7	1	1	5	6	2	-1	1	2	1	1	2	1	1	1	3	3	2	2	5	4	8	6	2	8	5	1	1	5	1	1	1	8	4	1	5	1	7	4	6	5	5
2015	76	1	1	1	1	14	6	7	1	1	6	4	1	1	2	1	1	1	1	1	2	1	3	5	2	1	1	4	8	8	8	8	8	8	5	4	2	4	1	8	3	99	7	3	7	8	8	1	1
2015	76	1	1	2	4	15	12	5	1	1	5	3	2	-1	2	1	1	1	1	1	2	2	3	3	2	2	4	3	8	5	8	8	8	1	1	1	1	5	1	6	4	1	7	3	1	7	4	1	1
2015	76	1	1	2	4	13	7	7	1	1	1	8	2	-1	2	2	1	2	2	1	1	2	3	3	2	2	4	3	8	8	8	4	6	3	1	5	1	1	1	3	1	1	6	7	5	1	1	-1	-1
2015	76	1	1	1	2	16	6	5	2	2	2	6	2	-1	2	1	2	1	1	1	2	2	3	3	2	2	2	3	1	8	1	8	8	8	6	5	1	1	1	8	8	1	7	1	7	8	8	1	1
2015	76	1	1	2	2	13	11	7	2	1	8	2	2	-1	2	2	1	2	1	1	2	2	3	3	2	2	5	4	7	4	1	8	1	3	1	1	5	5	1	4	3	1	1	1	2	1	6	-1	2
2015	76	1	1	2	4	14	4	7	2	2	1	3	2	-1	2	2	2	1	2	2	3	2	3	3	2	2	1	5	8	2	1	5	8	2	6	4	1	-1	3	4	2	3	3	3	3	4	3	2	2
2015	76	1	1	1	4	14	4	7	1	1	7	5	1	1	2	1	1	1	1	2	3	2	3	3	2	2	4	4	7	4	4	6	1	7	1	6	1	5	1	2	1	1	3	6	7	8	1	1	-1
2015	76	1	1	1	4	14	10	6	1	2	8	2	2	-1	2	1	1	2	2	2	2	2	3	3	2	2	6	3	7	4	5	1	4	3	1	1	1	1	1	4	3	1	3	4	3	1	2	-1	1
2015	76	1	1	2	4	13	12	7	2	2	4	7	2	-1	2	1	1	1	1	1	3	2	3	3	2	2	1	3	4	8	1	8	4	5	1	1	1	5	1	7	3	1	4	1	6	1	1	-1	-1
2015	76	1	1	2	4	14	12	6	2	1	8	4	2	-1	2	1	1	1	1	1	2	2	4	3	2	2	5	1	8	1	8	1	7	2	1	5	1	5	1	1	4	1	7	7	2	6	6	3	3
2015	76	1	1	1	4	15	4	6	1	2	2	3	1	1	1	2	2	1	2	2	2	2	4	3	2	2	5	2	7	1	1	4	5	2	1	3	1	1	1	2	2	1	7	1	5	5	6	1	1
2015	76	1	1	2	4	14	8	6	1	1	2	3	2	-1	1	1	1	1	1	2	3	2	4	3	2	2	2	3	4	4	8	8	8	2	5	5	1	5	1	4	1	1	7	7	2	8	8	2	2
2015	76	1	1	2	1	16	10	5	1	2	3	5	1	1	2	1	1	1	2	2	2	2	4	3	2	2	1	3	8	3	8	2	4	3	5	5	5	5	1	2	1	1	4	7	3	8	5	7	2
2015	76	1	1	2	2	15	4	6	1	2	8	4	2	-1	2	1	1	1	2	2	2	2	4	3	2	2	1	3	8	5	5	5	4	4	1	1	1	4	1	3	3	1	4	4	5	6	6	1	1
2015	76	1	1	2	4	14	7	6	1	1	7	4	2	-1	1	1	1	1	2	1	3	2	4	3	2	2	5	3	8	1	8	2	8	7	1	1	1	4	1	4	1	1	7	3	4	4	6	3	3
2015	76	1	1	2	4	15	11	5	1	1	5	4	2	-1	2	1	2	1	2	2	1	2	4	3	2	2	5	3	2	1	1	5	4	5	1	5	1	4	1	3	1	3	2	3	7	6	6	2	2
2015	76	1	1	2	4	15	2	6	1	1	5	5	2	-1	2	2	2	2	2	2	2	2	4	3	2	2	1	4	8	1	4	6	5	2	5	5	1	4	1	1	1	1	2	1	7	7	7	1	1
2015	76	1	1	1	4	15	4	6	1	1	8	6	2	-1	2	1	2	1	2	1	3	2	4	3	2	2	6	3	8	1	6	4	5	6	1	6	1	2	1	6	2	1	4	3	4	6	6	2	2
2015	76	1	1	1	2	15	5	6	1	2	1	7	2	-1	2	2	2	2	2	1	2	2	4	3	2	2	3	5	4	3	5	6	5	7	1	1	1	2	1	5	1	1	3	4	5	7	6	2	2
2015	76	1	1	1	4	15	6	6	1	2	3	5	2	-1	1	1	1	1	2	1	2	2	4	3	2	2	6	5	5	1	2	2	6	1	6	1	1	2	1	2	1	1	3	4	1	1	1	-1	-1
2015	76	1	1	1	4	16	2	5	1	2	8	7	2	-1	1	2	1	1	2	1	2	2	4	3	2	2	6	5	2	2	2	2	2	3	1	1	1	1	1	2	1	1	3	2	3	6	6	1	1
2015	76	1	1	1	1	15	4	6	1	2	2	8	2	-1	1	1	1	1	2	2	3	2	4	3	2	2	1	3	7	3	4	1	4	3	1	1	1	5	1	3	1	1	7	4	6	8	8	1	1
2015	76	1	1	1	4	14	7	6	2	1	7	3	2	-1	1	2	1	1	2	1	3	2	4	3	2	2	1	3	6	1	8	1	8	1	1	6	6	1	1	1	1	1	3	4	1	7	1	1	-1
2015	76	1	1	1	1	15	4	6	1	1	3	5	2	-1	2	1	1	1	1	1	3	2	4	3	2	2	2	3	8	1	2	7	4	6	5	1	1	5	1	4	1	1	2	1	7	5	5	4	4
2015	76	1	1	1	4	15	6	6	2	1	5	2	2	-1	2	1	1	1	2	1	2	2	4	3	2	2	1	1	8	2	3	2	1	6	1	5	1	1	1	7	1	1	4	4	3	6	8	1	1
2015	76	1	1	1	4	16	6	4	1	1	6	4	1	1	1	1	1	1	1	1	3	2	6	3	2	2	5	3	8	5	6	3	3	6	5	5	5	3	1	3	2	1	2	2	2	1	1	-1	-1
2015	76	1	1	1	1	17	5	4	1	1	3	5	2	-1	1	1	1	2	1	1	2	2	6	3	2	2	3	5	8	3	6	2	5	7	5	6	1	5	1	2	1	1	3	2	2	1	1	-1	-1
2015	76	1	1	2	1	15	9	5	1	1	5	7	2	-1	1	1	1	1	1	1	2	2	6	3	2	2	5	1	6	4	5	8	3	4	1	5	5	3	1	4	1	1	3	4	4	1	1	-1	-1
2015	76	1	1	2	4	16	10	4	1	2	5	5	2	-1	2	1	1	1	1	1	2	2	6	3	2	2	5	3	8	3	3	2	2	2	5	1	5	5	1	2	1	1	4	7	3	8	5	3	3
2015	76	1	1	1	1	16	3	5	2	2	8	3	2	-1	2	1	2	1	2	1	2	2	6	3	1	2	5	4	8	8	7	8	8	8	1	1	1	1	1	8	8	1	5	4	3	1	1	-1	-1
2015	76	1	1	1	1	16	5	5	1	1	8	4	1	1	1	1	1	1	1	1	2	2	6	3	2	2	6	5	8	8	8	8	8	1	1	5	1	1	1	1	1	1	6	1	1	1	1	-1	-1
2015	76	1	1	2	3	16	1	5	1	1	4	4	2	-1	1	1	1	1	1	2	3	2	6	3	2	2	5	1	7	3	5	4	3	4	1	5	5	4	1	5	3	1	3	3	2	6	6	1	1
2015	76	1	1	2	4	15	10	5	1	1	4	3	2	-1	1	1	2	2	1	1	2	2	6	3	2	2	5	3	8	6	8	8	6	5	1	1	1	2	1	8	6	1	4	4	4	1	1	-1	-1
2015	76	1	1	2	4	16	4	5	1	1	8	4	1	1	1	1	1	1	2	2	2	2	6	3	2	2	5	3	3	5	2	5	1	3	1	1	1	4	1	5	1	1	3	2	2	7	7	4	5
2015	76	1	1	2	4	15	9	5	1	1	2	4	2	-1	1	1	1	1	1	1	3	2	6	3	2	2	5	1	8	3	7	5	6	1	2	5	1	5	1	4	2	2	4	7	1	1	1	-1	-1
2015	76	1	1	2	1	15	7	5	1	1	3	5	2	-1	1	1	2	2	1	1	2	2	6	3	2	2	2	3	5	3	5	7	3	1	1	6	1	5	1	4	1	1	2	2	2	1	1	-1	-1
2015	76	1	1	2	4	18	5	3	2	2	4	3	2	-1	2	1	2	2	2	1	2	2	6	3	1	2	3	3	8	1	8	1	8	8	1	5	1	1	1	1	1	2	4	3	5	1	2	-1	1
2015	76	1	1	1	1	16	4	5	1	1	7	4	2	-1	1	1	1	1	1	1	2	2	6	3	2	2	5	1	6	1	8	3	8	2	1	6	1	5	1	1	1	1	4	4	2	1	1	-1	-1
2015	76	1	1	2	1	15	11	5	1	1	4	3	2	-1	1	1	2	1	1	2	2	2	6	3	1	2	5	3	3	1	8	6	1	1	1	5	1	4	1	1	1	1	2	7	4	6	6	2	2
2015	76	1	1	2	2	16	3	5	2	2	7	5	2	-1	2	2	1	1	1	1	2	2	6	3	2	2	5	3	8	1	2	8	4	3	1	1	5	5	1	8	3	1	2	2	2	1	8	-1	4
2015	76	1	1	1	1	15	10	5	1	1	2	4	2	-1	2	1	1	1	2	1	2	2	6	3	2	2	5	3	8	8	8	5	8	4	1	1	1	3	1	7	6	1	7	7	2	1	1	-1	-1
2015	76	1	1	2	4	15	8	5	1	2	5	3	1	1	2	1	1	1	2	1	2	2	6	3	1	2	4	3	8	8	8	8	8	8	1	1	1	1	1	8	8	1	4	4	5	6	6	1	1
2015	76	1	1	2	4	15	6	5	1	2	7	3	1	1	2	1	1	1	2	1	2	2	6	3	2	2	5	3	1	1	7	4	7	2	1	1	1	3	1	6	2	1	4	3	2	3	8	2	2
2015	76	1	1	1	4	16	8	4	1	1	8	4	2	-1	1	1	1	1	1	1	3	2	6	3	1	2	6	2	8	3	8	8	8	3	1	1	1	5	1	2	1	1	7	4	3	1	1	-1	-1
2015	76	1	1	1	4	17	5	4	1	1	5	5	1	1	1	1	1	1	1	1	2	2	6	3	2	2	6	3	8	4	4	2	2	1	1	4	1	4	1	3	1	2	4	2	1	1	1	-1	-1
2015	76	1	1	1	2	16	8	4	1	1	6	3	1	1	2	1	1	1	1	1	2	2	6	3	2	2	5	3	6	2	7	7	2	1	2	5	1	3	1	6	4	1	6	7	1	6	6	1	1
2015	76	1	1	1	1	15	12	5	1	1	2	4	1	1	2	1	1	1	1	1	3	1	6	3	2	2	5	3	6	1	8	8	8	5	1	1	1	4	1	8	1	3	7	2	7	8	1	1	-1
2015	76	1	1	2	1	16	3	5	2	2	5	2	2	-1	1	1	1	1	2	2	2	2	6	3	2	2	5	5	6	3	7	2	1	3	1	4	2	4	1	1	4	2	2	5	2	1	2	-1	3
2015	76	1	1	1	2	17	10	3	1	2	6	4	1	1	1	1	1	1	2	1	2	2	7	4	2	2	4	1	8	3	3	2	7	2	5	1	3	1	1	1	1	1	2	2	2	1	2	-1	2
2015	76	1	1	2	1	17	6	3	1	1	2	4	1	1	2	1	1	2	1	1	2	2	7	4	2	2	5	3	8	1	7	8	6	3	1	5	1	4	1	1	1	1	3	4	2	3	3	2	2
2015	76	1	1	1	2	17	11	3	1	1	5	4	1	1	1	1	1	1	1	1	2	1	7	4	2	2	4	2	1	1	4	3	8	2	1	1	1	1	1	3	1	1	4	4	2	1	1	-1	-1
2015	76	1	1	2	4	16	10	4	1	1	5	3	1	1	2	1	1	1	2	1	2	2	7	4	2	2	6	3	8	3	7	8	8	8	5	1	1	5	1	8	1	1	6	1	7	1	1	-1	-1
2015	76	1	1	2	3	17	9	3	1	1	2	5	2	-1	2	1	1	1	1	2	2	2	7	4	2	2	6	3	8	5	4	8	5	5	1	5	5	4	1	5	3	1	4	4	4	1	6	-1	1
2015	76	1	1	2	3	18	4	3	1	2	7	6	2	-1	2	1	1	2	2	1	4	2	7	4	2	2	4	3	8	3	4	8	2	6	1	6	6	1	1	7	5	1	2	2	2	6	6	2	2
2015	76	1	1	2	4	17	7	3	1	2	5	3	2	-1	2	1	1	2	1	2	2	2	7	4	2	2	5	5	8	8	4	8	8	4	1	1	1	3	1	8	3	1	3	3	3	3	2	1	1
2015	76	1	1	1	4	17	6	3	1	1	2	4	1	1	2	1	1	1	1	1	2	2	7	4	1	2	6	2	7	4	1	3	2	3	1	1	1	2	1	2	1	3	3	3	3	1	1	-1	-1
2015	76	1	1	1	4	18	5	3	1	1	5	4	1	1	2	1	1	1	1	1	3	2	7	4	2	2	5	4	8	3	6	3	6	4	1	3	1	3	1	6	2	1	4	3	4	7	7	1	1
2015	76	1	1	2	5	16	9	4	1	1	5	4	1	1	2	1	1	1	1	2	2	2	7	4	2	2	5	3	8	2	7	2	4	1	2	3	3	2	1	8	1	1	2	2	2	1	2	-1	3
2015	76	1	1	1	4	17	6	3	1	2	5	4	1	1	2	1	1	1	2	1	2	2	7	4	2	2	5	1	7	1	3	5	2	1	5	1	1	4	1	1	3	1	4	3	3	1	4	-1	1
2015	76	1	1	2	4	18	4	3	1	1	2	6	1	1	1	1	1	1	1	2	2	2	7	4	1	2	6	3	8	1	7	5	5	3	5	5	5	1	1	5	6	1	6	6	3	6	6	1	1
2015	76	1	1	1	4	17	9	3	1	1	5	3	2	-1	2	1	1	1	1	1	3	2	7	4	2	2	5	1	8	5	6	8	6	3	3	1	1	3	1	7	1	1	2	2	2	1	1	-1	-1
2015	76	1	1	1	4	17	4	4	1	1	7	5	1	1	1	1	1	1	1	1	4	2	7	4	2	2	5	3	8	2	4	3	5	2	1	5	1	1	1	3	1	2	2	2	2	1	1	-1	-1
2015	76	1	1	2	4	13	2	8	1	1	8	3	2	-1	1	1	1	1	1	2	2	2	3	1	2	2	2	3	1	2	8	8	1	6	3	5	1	4	1	2	1	1	2	2	4	6	6	2	2
2015	76	1	1	2	4	14	2	7	1	2	8	5	2	-1	2	2	2	1	2	2	2	2	2	1	1	2	4	1	1	4	1	5	1	7	5	5	1	4	1	3	1	1	1	2	4	1	2	-1	6
2015	76	1	1	2	4	14	2	7	1	2	8	4	2	-1	2	2	2	2	2	1	2	2	3	1	1	2	6	3	8	5	2	8	3	4	6	1	5	1	1	8	2	1	3	3	4	6	6	3	3
2015	76	1	1	1	4	13	8	7	1	2	5	3	2	-1	2	1	2	2	2	1	3	2	3	1	2	2	5	3	4	1	4	6	3	2	5	5	1	4	1	3	2	3	4	2	3	7	6	2	4
2015	76	1	1	1	4	13	10	7	2	2	8	6	2	-1	2	2	1	1	2	2	2	2	3	1	2	2	2	3	3	4	8	8	3	7	5	1	1	4	1	5	1	1	4	3	5	8	8	2	2
2015	76	1	1	2	4	15	4	6	1	2	5	3	2	-1	2	1	2	2	1	1	3	2	3	1	2	2	6	3	1	1	8	3	8	3	1	6	6	4	1	2	1	1	7	7	4	2	6	2	6
2015	76	1	1	1	4	14	10	6	1	2	2	6	1	1	2	1	2	1	2	1	3	2	3	1	2	2	99	3	5	5	8	4	5	3	1	1	1	4	1	4	3	1	5	4	2	6	2	2	2
2015	76	1	1	1	4	13	12	7	1	1	7	8	2	-1	1	2	2	2	1	1	3	2	3	1	1	2	1	3	8	1	2	1	8	2	1	1	1	1	1	1	1	1	3	4	3	8	8	1	1
2015	76	1	1	2	1	14	4	7	1	1	2	6	2	-1	1	1	2	1	1	2	3	2	3	1	2	2	4	3	2	7	8	8	8	4	1	1	1	1	1	7	6	1	7	7	4	7	1	1	-1
2015	76	1	1	1	3	13	10	7	1	1	2	5	1	1	2	1	1	1	1	2	1	2	3	1	1	2	5	3	8	3	2	5	3	8	1	4	5	2	1	4	1	1	3	3	4	6	6	2	5
2015	76	1	1	2	4	14	1	7	1	1	8	4	2	-1	2	1	1	1	2	1	2	2	3	1	1	2	3	3	3	1	1	3	2	3	1	6	6	5	1	1	1	1	5	1	3	2	2	1	1
2015	76	1	1	2	1	13	10	7	1	1	2	4	2	-1	2	1	2	1	1	2	3	2	3	1	2	2	6	3	2	1	3	2	3	2	1	1	1	4	1	1	1	1	7	4	1	5	3	1	1
2015	76	1	1	2	4	14	2	7	1	1	8	4	1	1	1	1	1	1	1	1	4	1	3	1	2	2	5	3	8	4	8	4	8	3	5	5	5	2	1	8	3	1	5	7	5	6	6	2	4
2015	76	1	1	1	4	13	1	8	1	1	8	5	2	-1	1	1	1	2	2	2	2	2	3	1	1	2	1	1	4	6	4	6	7	8	1	1	1	4	1	5	3	1	6	5	7	8	3	1	1
2015	76	1	1	2	4	13	10	7	1	1	3	6	2	-1	2	1	1	1	2	1	2	2	3	1	1	2	6	3	3	1	3	8	3	4	5	1	6	1	1	5	1	1	4	3	3	6	1	1	-1
2015	76	1	1	1	2	13	4	8	1	2	4	3	2	-1	1	2	1	1	2	1	2	2	3	1	2	2	1	1	8	8	8	8	6	5	1	1	1	5	1	2	3	1	3	3	4	8	8	2	2
2015	76	1	1	1	4	13	9	8	1	1	5	5	2	-1	1	1	2	1	2	2	2	2	3	1	1	2	3	3	5	1	4	8	7	4	1	6	5	1	1	6	4	3	2	2	4	8	8	1	1
2015	76	1	1	2	4	14	5	7	1	2	8	5	1	2	2	1	1	2	1	2	2	2	3	1	2	2	5	3	5	3	2	8	4	5	1	1	1	-1	3	6	2	2	3	3	5	1	6	-1	3
2015	76	1	1	2	4	13	12	7	1	1	8	7	2	-1	2	2	1	1	2	1	1	2	3	1	2	2	6	3	6	4	5	8	6	4	5	1	1	-1	3	8	1	1	4	4	5	6	6	3	5
2015	76	1	1	1	3	13	1	8	2	1	8	3	2	-1	2	2	2	2	2	2	2	2	3	1	2	2	1	2	2	1	7	1	4	4	5	1	5	5	1	2	1	1	2	5	5	8	8	1	1
2015	76	1	1	1	4	14	5	7	2	2	5	7	2	-1	1	1	1	1	1	2	2	2	3	1	2	2	6	3	8	4	6	1	6	3	4	2	5	4	1	5	1	4	3	4	2	8	8	1	1
2015	76	1	1	1	1	14	3	7	2	1	2	2	1	1	1	1	1	1	1	1	2	1	3	1	2	2	6	3	6	1	6	6	6	8	3	1	1	5	1	7	6	3	5	6	7	6	2	5	6
2015	76	1	1	2	4	13	8	7	1	1	2	5	1	1	2	1	1	1	2	2	2	2	3	1	2	2	4	3	4	3	5	4	6	6	1	4	6	5	1	5	5	1	6	5	5	4	6	2	2
2015	76	1	1	1	4	14	5	7	1	2	3	6	2	-1	2	1	2	2	2	2	2	2	3	1	2	2	5	3	8	2	5	3	4	2	1	5	1	4	1	2	1	1	4	4	2	6	7	2	2
2015	76	1	1	1	1	13	10	7	2	2	8	6	2	-1	2	1	2	1	1	1	2	2	3	1	2	2	6	2	8	1	1	5	1	2	6	1	1	5	1	2	1	1	3	2	3	8	8	2	3
2015	76	1	1	2	4	14	5	7	2	1	8	4	1	2	2	1	2	1	1	2	2	2	3	1	2	2	2	3	1	4	5	3	2	2	1	3	6	4	1	7	4	1	2	1	5	6	7	1	1
2015	76	1	1	1	2	14	6	7	1	2	7	5	2	-1	2	1	1	1	1	1	2	2	3	1	2	2	6	1	8	2	8	3	2	7	1	5	2	4	1	2	2	1	4	4	3	6	6	2	2
2015	76	1	1	2	4	14	3	7	1	2	4	4	1	1	2	1	1	2	2	1	3	2	3	1	2	2	2	1	8	5	4	5	3	2	5	1	1	4	1	4	3	1	5	7	7	7	3	1	2
2015	76	1	1	2	4	13	4	8	2	2	8	6	2	-1	2	2	2	2	2	2	2	2	3	1	2	2	2	1	6	2	1	6	3	3	1	3	5	4	1	4	1	1	3	3	3	6	6	1	2
2015	76	1	1	2	4	13	5	8	1	1	2	5	2	-1	1	1	1	1	1	1	2	2	3	1	2	2	4	3	4	5	4	6	2	3	5	1	5	1	1	3	3	1	7	7	6	8	8	1	1
2015	76	1	1	1	4	13	10	7	1	2	7	3	2	-1	2	1	1	1	2	2	3	2	3	1	2	2	5	4	1	1	8	8	8	4	5	5	5	1	1	8	2	1	7	7	4	8	1	1	-1
2015	76	1	1	1	4	14	1	7	1	1	5	7	2	-1	1	1	1	1	1	2	3	2	2	1	2	2	5	3	8	2	6	7	8	3	1	5	4	4	1	4	1	2	5	3	5	6	4	2	2
2015	76	1	1	1	4	13	8	7	2	2	8	3	2	-1	2	1	1	1	1	2	3	2	3	1	2	2	6	5	8	2	1	4	8	8	1	1	1	4	1	2	1	1	3	1	5	1	4	-1	1
2015	76	1	1	1	4	13	5	8	1	1	5	4	2	-1	2	1	2	2	1	1	2	2	3	1	2	2	2	1	5	3	4	4	5	4	1	1	5	1	1	2	2	1	4	3	3	6	6	1	1
2015	76	1	1	2	2	18	4	3	1	2	6	9	2	-1	2	1	1	1	1	2	2	2	7	3	2	2	5	3	3	3	2	7	5	3	3	2	5	2	1	2	2	2	2	2	2	8	7	1	1
2015	76	1	1	2	2	17	12	3	1	2	5	3	2	-1	1	1	1	1	2	2	2	2	7	3	2	2	5	3	6	1	2	8	6	5	1	3	1	1	1	4	2	1	3	4	4	6	6	1	1
2015	76	1	1	1	4	19	6	2	2	1	3	5	1	1	2	1	1	1	2	1	2	2	7	3	2	2	3	3	8	3	5	4	1	5	5	5	1	4	1	5	1	1	3	3	3	1	1	-1	-1
2015	76	1	1	1	4	18	4	1	2	2	3	3	2	-1	1	1	2	1	2	2	2	2	7	3	2	2	4	3	6	5	5	3	4	3	1	6	1	5	1	2	1	1	3	5	2	1	7	-1	3
2015	76	1	1	1	4	17	3	4	1	2	4	4	2	-1	2	1	2	2	2	1	2	2	7	3	2	2	4	3	7	3	5	8	4	7	1	2	1	4	1	8	1	3	2	2	2	7	7	3	4
2015	76	1	1	2	4	16	11	4	1	1	8	4	2	-1	2	1	1	1	1	2	2	2	7	3	2	2	5	1	8	2	8	3	8	3	1	5	1	5	1	4	1	1	5	4	3	7	8	1	1
2015	76	1	1	2	4	17	1	4	1	2	2	3	2	-1	2	1	1	2	2	2	2	2	7	3	2	2	5	3	8	3	3	7	3	7	1	1	6	1	1	7	1	1	3	4	4	6	6	1	1
2015	76	1	1	1	2	19	10	1	1	1	2	6	1	1	2	1	1	1	2	1	3	2	7	3	1	2	3	3	8	1	4	3	6	4	1	6	1	4	1	3	2	2	7	7	4	1	1	-1	-1
2015	76	1	1	2	3	17	7	3	1	1	3	7	1	2	1	1	1	1	2	1	3	1	7	3	2	2	4	4	1	1	8	4	8	1	1	4	1	3	1	3	3	1	4	2	1	8	6	1	1
2015	76	1	1	1	2	17	1	4	1	1	8	6	2	-1	2	1	2	2	2	1	2	2	7	3	2	2	3	3	8	3	1	8	4	3	5	1	1	2	1	2	1	1	6	7	7	1	1	-1	-1
2015	76	1	1	2	4	17	6	4	1	1	5	4	2	-1	2	1	1	1	1	1	2	2	7	3	2	2	4	3	8	7	4	6	3	7	3	3	2	2	1	6	4	3	1	1	3	6	7	1	1
2015	76	1	1	2	2	16	11	4	2	1	7	3	2	-1	1	1	2	1	1	1	4	2	7	3	2	2	4	4	8	2	2	8	2	3	1	2	1	2	1	2	2	2	1	4	7	6	6	2	2
2015	76	1	1	2	4	17	5	4	2	1	2	2	1	1	2	1	2	1	2	1	2	2	7	3	2	2	4	3	4	6	5	8	5	5	5	1	1	1	1	4	3	1	2	4	4	1	4	-1	2
2015	76	1	1	1	4	18	9	2	1	1	1	6	2	-1	2	1	1	1	2	1	2	2	7	3	2	2	5	3	8	1	8	2	1	3	1	6	1	4	1	1	1	1	3	5	2	6	6	1	2
2015	76	1	1	2	4	19	12	1	1	1	8	3	2	-1	2	1	2	1	2	1	2	2	7	3	2	2	6	3	8	8	7	3	3	2	5	4	1	4	1	3	5	1	7	4	5	7	6	2	2
2015	76	1	1	1	4	19	3	1	1	1	2	6	2	-1	2	1	2	2	2	2	2	2	7	3	2	2	5	3	3	1	8	1	3	2	5	6	1	5	1	2	1	3	2	2	2	7	7	2	2
2015	76	1	1	2	4	18	5	3	1	2	5	4	2	-1	2	2	1	1	2	1	2	2	7	3	2	2	5	3	3	4	1	8	1	2	5	5	1	1	1	5	1	1	2	2	2	2	1	2	-1
2015	76	1	1	2	4	17	10	3	2	2	2	5	2	-1	1	2	1	1	1	1	3	2	7	3	2	2	6	3	8	1	8	1	8	3	1	6	4	2	1	1	2	1	4	3	2	3	3	4	4
2015	76	1	1	2	1	17	6	3	1	1	4	3	2	-1	1	1	1	1	1	1	3	1	7	3	2	2	4	1	5	3	7	6	5	1	1	1	1	3	1	4	1	2	2	4	2	3	6	1	2
2015	76	1	1	1	4	16	2	5	1	1	7	4	1	1	2	1	1	1	1	1	3	2	7	3	2	2	5	3	5	2	1	1	3	2	1	6	1	4	1	5	1	3	2	1	2	1	6	-1	2
2015	76	1	1	2	4	17	5	4	1	1	2	4	2	-1	2	1	2	2	2	1	2	2	7	3	2	2	4	3	8	2	3	5	2	4	1	3	5	2	1	3	3	3	2	2	2	8	6	2	3
2015	76	1	1	2	4	19	12	1	2	2	2	2	2	-1	2	1	1	1	2	2	2	2	7	3	2	2	4	1	2	8	4	3	2	2	1	1	1	2	1	2	2	2	3	3	3	6	4	3	1
2015	76	1	1	2	1	17	1	4	1	1	6	4	1	1	2	1	1	2	1	1	4	2	7	3	2	2	4	3	2	3	8	3	4	4	1	1	1	2	1	2	1	1	4	4	2	6	6	2	1
2015	76	1	1	1	4	17	3	4	1	2	2	5	2	-1	2	1	1	1	2	2	2	2	7	3	2	2	4	3	8	7	5	4	6	7	1	1	1	4	1	7	2	1	3	3	4	6	7	2	2
2015	76	1	1	2	4	18	11	2	1	1	2	6	2	-1	2	1	2	2	2	2	2	2	7	3	2	2	6	3	8	1	8	4	5	2	1	5	1	5	1	4	1	1	4	7	5	3	3	3	3
2015	76	1	1	1	2	17	6	4	1	1	8	4	2	-1	2	1	1	1	2	1	2	2	7	3	2	2	4	3	8	4	7	5	2	3	1	6	1	3	1	2	1	1	3	3	4	7	7	2	2
2015	76	1	1	1	4	19	2	1	2	1	3	5	2	-1	2	2	1	2	2	1	2	2	7	3	2	2	4	3	4	1	2	3	3	4	5	2	1	4	1	3	1	1	2	2	2	6	6	1	1
2015	76	1	1	2	1	14	11	6	1	1	5	3	2	-1	2	1	1	1	1	1	4	2	5	1	2	2	4	3	1	4	6	7	7	8	1	3	5	-1	2	6	2	1	4	4	3	1	2	-1	2
2015	76	1	1	1	1	14	11	6	1	1	6	3	2	-1	1	1	1	1	1	1	3	2	5	1	2	2	5	3	5	3	4	2	3	6	1	5	1	4	1	2	1	2	2	3	2	6	5	1	1
2015	76	1	1	2	1	14	2	7	1	1	7	4	2	-1	2	1	1	1	1	2	3	1	5	1	2	2	6	2	2	1	8	2	3	2	1	5	5	5	1	2	1	2	5	3	2	1	1	-1	-1
2015	76	1	1	1	4	15	2	6	2	2	7	3	2	-1	1	1	1	1	1	2	4	1	5	1	2	2	6	1	3	5	2	2	8	4	1	5	1	-1	2	4	2	2	4	2	3	6	6	1	1
2015	76	1	1	1	2	15	5	6	1	1	7	5	2	-1	1	1	1	1	1	1	4	2	5	1	2	2	6	1	8	3	8	7	6	4	1	6	2	5	1	5	3	1	3	4	2	6	6	1	1
2015	76	1	1	1	1	15	6	6	2	1	7	2	2	-1	2	1	1	1	1	2	2	2	5	1	2	2	2	3	8	3	1	8	3	8	1	1	1	-1	2	8	1	1	2	2	7	8	8	1	1
2015	76	1	1	2	1	16	5	5	1	2	6	2	2	-1	1	1	1	1	1	2	4	1	5	1	2	2	2	3	1	3	4	1	2	2	1	5	1	-1	2	1	1	3	3	3	2	6	1	3	-1
2015	76	1	1	1	1	14	8	6	1	2	8	5	1	1	1	1	1	1	1	1	4	2	5	1	2	2	6	3	4	1	8	2	5	1	1	2	2	5	1	2	1	1	4	3	1	4	4	1	2
2015	76	1	1	1	1	15	4	6	1	1	5	3	2	-1	1	1	1	1	1	2	4	2	5	1	2	2	5	3	6	2	6	4	7	2	1	3	1	-1	2	4	1	1	3	2	2	8	8	2	2
2015	76	1	1	2	1	15	4	6	1	1	5	3	2	-1	1	1	1	1	1	1	2	2	5	1	2	2	5	3	1	4	6	3	3	6	1	5	1	-1	2	4	7	4	4	5	7	1	1	-1	-1
2015	76	1	1	1	5	15	4	6	1	1	7	4	1	1	1	1	1	1	1	1	3	2	5	1	2	2	5	3	5	2	5	3	8	3	5	6	2	-1	2	4	2	1	5	2	2	8	8	2	2
2015	76	1	1	2	4	19	3	2	2	2	1	3	2	-1	1	1	1	1	1	1	2	1	5	1	2	2	5	3	5	3	5	3	7	1	5	6	5	-1	2	2	8	1	5	5	4	1	1	-1	-1
2015	76	1	1	2	1	14	8	6	1	1	7	3	2	-1	1	1	1	1	1	1	3	2	5	1	2	2	4	3	4	2	8	5	8	3	1	5	1	-1	2	7	1	1	2	2	2	1	1	-1	-1
2015	76	1	1	2	1	14	3	7	1	2	5	3	1	1	1	1	1	1	1	2	4	1	5	1	2	2	6	3	6	7	4	8	2	6	1	1	1	-1	2	6	4	3	2	2	2	6	4	2	2
2015	76	1	1	1	5	14	8	6	1	2	7	5	1	1	1	2	1	1	1	1	4	1	5	1	2	2	5	4	6	4	4	2	4	3	1	4	5	-1	2	1	1	2	2	2	2	6	6	2	1
2015	76	1	1	2	1	15	9	5	1	1	7	5	2	-1	1	1	1	1	1	2	4	2	5	1	2	2	4	3	8	1	1	8	1	2	1	6	1	-1	2	4	2	1	1	2	2	1	1	-1	-1
2015	76	1	1	2	1	15	6	6	1	1	7	4	2	-1	2	1	1	1	1	1	3	2	5	1	2	2	5	3	8	3	4	1	4	2	1	1	5	3	1	3	1	1	3	2	2	2	2	1	1
2015	76	1	1	1	1	14	8	6	1	1	7	6	1	1	1	1	1	1	1	2	4	1	5	1	2	2	5	3	8	4	8	3	6	5	1	6	1	4	1	4	3	3	5	7	4	1	1	-1	-1
2015	76	1	1	1	1	16	2	5	2	2	3	3	1	2	2	1	1	1	1	1	3	1	5	1	2	2	5	3	8	6	8	6	5	6	1	1	1	-1	2	7	4	1	2	1	3	1	1	-1	-1
2015	76	1	1	1	4	16	5	5	1	1	5	3	1	1	1	1	1	1	1	1	3	1	5	1	2	2	4	3	2	2	8	3	5	3	1	5	1	-1	2	4	1	1	4	4	2	5	5	2	2
2015	76	1	1	1	1	16	6	4	1	1	5	3	1	1	1	1	1	1	1	1	3	2	5	1	2	1	2	3	2	2	2	2	2	1	1	6	1	-1	2	2	2	1	4	5	3	6	3	1	1
2015	76	1	1	1	1	15	6	6	1	2	7	4	2	-1	1	1	1	1	1	1	3	2	5	1	2	2	4	3	7	3	1	2	1	3	1	5	2	-1	2	3	1	1	2	2	6	6	6	1	1
2015	76	1	1	2	1	17	2	4	1	1	5	3	2	-1	2	1	1	1	1	2	4	2	5	1	2	2	5	1	6	8	3	8	2	1	5	1	5	-1	2	6	2	1	4	5	1	1	2	-1	3
2015	76	1	1	1	2	15	4	6	1	1	6	3	2	-1	1	1	1	1	1	2	2	2	5	1	2	2	2	3	8	4	8	4	2	2	1	5	5	-1	2	4	1	1	2	3	2	8	1	1	-1
2015	76	1	1	1	4	14	9	6	1	1	8	5	2	-1	1	1	1	1	1	1	4	1	5	1	2	2	5	2	3	3	4	3	4	1	1	3	1	4	1	1	1	1	4	7	4	6	3	3	3
2015	76	1	1	1	4	14	7	6	1	1	2	5	2	-1	2	1	2	1	1	2	4	1	5	1	2	2	5	3	8	6	4	4	5	8	1	5	1	1	1	3	3	1	2	2	3	6	6	1	1
2015	76	1	1	1	4	12	8	8	2	2	6	4	2	-1	1	2	1	2	2	2	2	2	3	5	1	2	5	3	8	1	8	7	8	7	5	5	1	1	1	1	1	1	4	6	3	8	8	1	1
2015	76	1	1	2	1	13	1	7	1	2	2	7	2	-1	2	1	2	2	2	1	2	2	2	3	1	2	1	3	1	2	8	2	4	2	1	1	1	-1	2	1	1	1	2	2	2	2	1	1	-1
2015	76	1	1	2	2	13	7	7	1	2	2	4	2	-1	2	2	2	2	2	2	2	2	2	3	1	2	6	3	4	6	3	8	3	8	5	1	5	-1	99	4	5	1	4	4	7	6	6	1	1
2015	76	1	1	1	2	15	3	6	1	2	2	5	2	-1	2	2	2	2	2	2	2	2	3	3	1	2	5	3	8	1	4	3	1	4	1	2	5	1	1	1	2	2	3	5	4	1	6	-1	1
2015	76	1	1	2	4	12	7	8	1	1	3	5	2	-1	2	2	2	2	1	1	2	2	2	5	2	2	3	2	1	1	3	8	4	2	1	6	1	5	1	1	1	1	4	3	2	6	6	1	1
2015	76	1	1	1	2	12	6	8	1	1	4	5	2	-1	1	1	1	1	1	1	2	2	2	3	2	2	4	2	2	4	99	3	3	6	1	1	1	1	1	3	8	2	3	3	4	5	3	3	2
2015	76	1	1	1	2	12	11	8	1	2	1	5	2	-1	2	1	2	2	2	1	3	2	2	3	2	2	1	2	2	1	1	8	1	2	1	1	1	1	1	1	1	1	2	1	2	1	1	-1	-1
2015	76	1	1	1	1	15	11	5	1	1	2	5	2	-1	2	1	2	2	2	1	2	2	2	3	1	2	5	3	8	2	8	2	8	8	6	6	1	5	1	2	1	1	3	7	2	8	8	1	1
2015	76	1	1	1	1	14	6	6	1	2	1	4	1	1	2	1	2	2	2	1	2	2	2	3	1	1	2	3	2	2	2	3	2	1	1	5	1	1	1	1	3	1	1	1	1	2	2	1	1
2015	76	1	1	2	4	14	9	6	1	2	5	4	2	-1	2	1	2	2	2	1	3	2	2	3	1	2	4	3	8	8	8	1	3	1	1	6	1	5	1	1	1	1	3	4	1	4	4	1	1
2015	76	1	1	2	4	14	9	6	1	2	8	4	2	-1	2	1	2	2	2	1	2	2	2	3	1	2	6	1	2	1	1	3	1	1	1	5	1	5	1	1	1	1	1	1	1	1	6	-1	1
2015	76	1	1	1	4	17	10	3	1	1	2	5	1	1	2	1	1	1	1	1	3	1	2	3	1	2	2	3	5	4	3	2	4	2	1	1	1	-1	2	2	1	3	4	1	6	5	6	4	6
2015	76	1	1	1	1	14	7	6	1	1	8	7	2	-1	1	2	2	1	1	1	2	1	2	3	2	2	6	5	8	7	8	2	7	8	6	6	1	-1	3	2	2	1	7	7	7	1	1	-1	-1
2015	76	1	1	2	1	13	11	8	1	1	1	8	2	-1	2	1	2	2	2	1	1	2	2	3	1	2	4	1	8	5	3	3	2	2	1	5	1	1	1	6	4	1	6	4	3	2	3	1	1
2015	76	1	1	2	4	12	10	8	1	1	5	4	2	-1	2	1	2	1	2	1	2	2	3	5	1	2	1	1	7	1	8	4	5	1	1	6	1	4	1	3	1	1	4	3	1	6	6	1	1
2015	76	1	1	2	4	14	7	6	1	2	5	5	2	-1	2	1	2	1	2	2	2	2	2	3	1	2	1	3	8	1	2	8	3	2	1	1	1	5	1	1	3	1	4	2	6	7	7	2	1
2015	76	1	1	2	2	12	12	8	1	1	3	6	2	-1	2	1	1	1	2	1	3	1	2	3	1	1	5	3	8	8	8	5	8	3	1	5	1	4	1	8	7	1	2	2	3	8	1	1	-1
2015	76	1	1	2	2	12	9	8	1	1	2	4	2	-1	2	2	2	2	1	2	2	2	2	3	1	2	1	3	8	1	8	3	3	1	1	1	1	1	1	1	1	1	2	7	1	8	8	6	3
2015	76	1	1	2	3	14	3	7	1	1	8	5	2	-1	2	1	1	2	2	1	2	2	2	3	1	2	2	1	8	8	8	8	1	8	1	1	1	1	1	1	1	1	3	7	7	1	1	-1	-1
2015	76	1	1	1	1	14	8	6	2	1	8	3	2	-1	2	2	2	2	2	1	2	2	2	3	1	1	6	3	8	1	4	2	2	1	6	1	6	1	1	1	1	1	2	5	1	1	1	-1	-1
2015	76	1	1	1	4	12	11	8	2	1	6	4	2	-1	2	2	2	2	1	2	2	2	2	3	1	2	5	3	3	2	3	3	4	3	1	5	1	99	1	2	1	1	4	4	1	5	5	1	1
2015	76	1	1	1	2	16	10	5	1	1	2	5	1	1	1	1	1	1	1	1	2	1	2	3	1	1	4	3	8	4	3	2	4	4	1	6	1	2	1	1	1	1	3	1	7	2	3	4	5
2015	76	1	1	1	2	14	1	7	2	1	2	7	1	1	1	1	1	1	1	1	2	2	2	3	1	2	5	2	8	1	6	8	4	6	1	6	4	1	1	3	1	1	7	7	7	1	8	-1	1
2015	76	1	1	2	2	12	2	9	1	2	8	5	2	-1	2	2	2	2	2	1	2	2	2	3	2	2	4	1	8	1	3	4	1	1	1	5	1	4	1	3	1	1	3	5	1	6	6	1	1
2015	76	1	1	1	2	15	6	5	2	1	8	4	2	-1	2	1	1	1	2	1	2	2	4	1	1	2	5	3	8	1	3	4	1	5	1	1	1	4	1	1	1	1	7	5	7	4	6	1	1
2015	76	1	1	1	2	15	12	5	1	1	8	5	1	1	2	1	2	2	1	1	2	2	4	3	2	2	4	5	8	4	8	7	1	1	1	6	1	5	1	1	1	3	2	2	2	6	6	1	2
2015	76	1	1	1	1	14	6	6	1	2	2	4	2	-1	1	1	1	1	2	2	2	2	4	5	1	2	4	3	8	2	5	3	8	4	1	3	5	4	1	4	1	1	4	3	2	6	6	1	1
2015	76	1	1	1	2	14	1	7	1	1	8	6	2	-1	1	2	1	1	2	2	2	2	4	3	2	2	3	3	2	2	1	1	1	2	1	3	1	3	1	1	1	3	6	4	4	2	2	2	2
2015	76	1	1	2	1	14	8	6	1	1	1	6	2	-1	2	1	2	1	2	2	2	2	4	3	2	2	6	3	8	6	5	8	4	8	1	5	1	4	1	4	1	2	3	4	3	6	7	2	2
2015	76	1	1	2	4	16	1	5	1	2	8	9	2	-1	2	1	2	2	2	2	2	2	4	3	1	2	3	4	8	2	1	8	1	2	5	1	1	1	1	1	1	2	3	1	7	1	8	-1	7
2015	76	1	1	1	4	16	5	5	1	2	1	5	2	-1	2	1	1	1	2	1	2	2	4	3	2	2	5	3	8	8	8	4	8	4	1	6	1	5	1	8	1	1	4	4	3	6	6	1	1
2015	76	1	1	1	2	16	1	5	1	2	1	7	2	-1	2	2	2	2	2	2	2	2	4	3	1	2	5	4	8	1	1	8	4	2	1	6	1	4	1	2	2	3	1	2	6	1	1	-1	-1
2015	76	1	1	1	1	15	5	5	1	1	8	5	2	-1	2	1	2	2	2	1	2	2	4	3	1	2	6	3	8	1	2	4	3	6	1	5	1	5	1	1	1	1	3	1	2	6	7	1	1
2015	76	1	1	2	1	15	6	5	1	2	8	5	1	1	2	2	2	2	2	2	2	2	4	5	1	2	6	3	1	2	3	7	1	5	6	5	5	1	1	4	1	2	2	2	2	8	8	1	1
2015	76	1	1	1	4	15	2	6	1	1	1	4	2	-1	2	2	2	1	1	2	2	2	4	3	1	2	5	3	2	2	5	4	4	2	1	5	1	1	1	1	1	1	4	3	4	6	6	1	1
2015	76	1	1	2	4	14	5	7	1	1	1	5	2	-1	1	2	2	1	2	2	2	2	4	3	1	2	2	3	1	2	8	8	4	4	1	1	5	4	1	5	1	2	2	7	5	2	6	7	7
2015	76	1	1	2	4	14	8	6	1	2	3	4	2	-1	2	2	2	2	2	2	2	2	4	3	2	2	6	3	1	1	8	2	6	1	3	5	1	5	1	1	1	2	3	3	1	6	6	1	1
2015	76	1	1	1	2	15	3	6	1	2	8	3	2	-1	2	1	1	1	2	1	3	2	4	3	1	2	6	3	8	1	3	4	1	4	5	1	1	2	1	2	1	1	4	4	4	1	1	-1	-1
2015	76	1	1	1	2	14	11	6	1	1	8	4	2	-1	2	1	1	1	1	1	2	2	4	3	1	2	5	4	8	4	8	6	3	1	1	5	1	4	1	2	4	3	7	7	1	6	6	1	1
2015	76	1	1	1	1	14	7	6	2	1	5	3	1	1	2	1	1	1	1	2	2	2	4	3	2	2	6	5	8	1	8	1	1	2	5	3	1	-1	3	4	1	1	1	4	2	6	6	1	1
2015	76	1	1	2	1	13	12	10	1	1	1	5	1	2	1	1	2	2	2	2	2	1	4	3	1	2	6	1	2	2	2	1	1	2	1	1	1	1	1	3	2	3	1	1	4	2	2	2	2
2015	76	1	1	1	1	14	9	6	1	2	4	3	2	-1	2	1	2	1	1	1	2	2	4	3	1	2	2	1	8	2	4	7	2	1	1	3	1	5	1	4	1	1	2	3	6	7	7	1	1
2015	76	1	1	1	2	16	3	5	1	1	8	9	2	-1	2	2	1	2	2	2	3	2	4	3	2	2	2	3	8	2	8	8	6	7	1	1	1	1	1	6	1	1	4	3	5	8	8	1	1
2015	76	1	1	1	4	14	12	6	1	2	2	6	2	-1	1	2	1	2	2	1	2	2	4	3	1	2	5	3	8	1	1	5	1	4	1	1	1	5	1	4	1	1	2	2	2	6	6	1	1
2015	76	1	1	1	2	14	12	6	1	1	8	7	1	1	1	2	2	2	2	1	2	2	4	3	1	2	2	5	8	7	7	7	6	3	1	1	1	1	1	3	1	2	2	5	2	8	8	1	1
2015	76	1	1	1	1	15	6	5	1	2	2	4	1	1	2	1	2	2	1	2	2	2	4	3	1	2	2	3	8	3	4	2	3	3	1	3	5	5	1	1	1	1	2	2	3	8	8	2	2
2015	76	1	1	2	2	14	11	6	1	2	2	5	2	-1	2	1	1	1	2	2	2	2	4	3	1	2	5	4	8	7	4	8	5	1	1	5	1	1	1	8	4	1	4	6	2	6	6	1	1
2015	76	1	1	2	1	15	5	5	1	1	1	4	2	-1	2	1	1	1	1	1	3	2	6	3	2	2	6	3	8	5	4	3	1	3	5	1	2	4	1	4	2	1	2	2	4	4	4	3	4
2015	76	1	1	1	1	16	2	5	1	1	8	3	2	-1	2	1	2	1	1	2	4	1	6	3	2	2	6	4	2	4	2	5	2	3	1	1	1	4	1	4	4	2	5	3	7	2	2	3	3
2015	76	1	1	2	4	16	1	5	1	1	6	3	2	-1	2	1	1	1	1	1	2	2	6	3	2	2	5	3	6	2	8	7	4	1	1	1	1	2	1	2	1	1	5	4	2	8	8	2	2
2015	76	1	1	2	4	16	7	4	1	1	8	4	1	1	2	1	1	1	1	1	3	2	6	3	2	2	4	3	8	2	3	7	8	5	1	4	1	-1	2	1	1	1	6	3	2	6	6	4	4
2015	76	1	1	1	4	16	2	5	1	1	5	3	2	-1	2	1	2	1	2	1	2	2	6	3	2	2	6	4	8	3	1	8	8	8	1	1	1	5	1	5	1	1	7	1	7	8	8	3	3
2015	76	1	1	2	2	16	10	4	1	1	5	6	2	-1	2	1	1	1	1	1	3	2	6	3	2	2	5	2	7	3	1	3	1	5	1	1	1	5	1	1	1	1	2	2	4	1	3	-1	4
2015	76	1	1	2	1	18	1	3	1	1	8	4	1	1	1	1	1	1	1	1	4	1	6	3	2	2	5	1	8	3	8	3	8	2	1	6	1	5	1	3	1	1	7	4	2	4	3	3	3
2015	76	1	1	1	1	16	4	5	1	2	5	3	1	1	2	1	2	2	1	2	2	2	6	3	2	2	3	5	8	8	1	5	4	5	4	3	4	4	1	1	3	1	4	1	7	8	8	2	2
2015	76	1	1	2	4	16	8	4	1	1	3	4	2	-1	2	1	1	1	2	1	2	2	6	3	2	2	6	2	7	3	7	1	7	1	1	1	5	5	1	1	1	1	2	3	1	6	1	2	-1
2015	76	1	1	1	1	16	10	4	1	1	8	3	2	-1	1	1	2	2	2	2	2	2	6	3	2	2	4	3	8	2	8	4	8	3	1	6	1	5	1	2	1	1	3	3	2	3	3	2	2
2015	76	1	1	2	1	17	12	3	1	2	4	3	2	-1	2	1	1	1	2	1	3	2	6	3	2	2	5	3	6	3	4	3	8	4	1	1	1	3	1	1	3	1	2	2	5	4	6	6	5
2015	76	1	1	2	1	17	4	4	1	2	5	4	1	1	1	1	1	1	2	1	5	2	6	3	2	2	5	4	4	1	8	8	3	1	4	1	2	3	1	3	1	2	4	7	5	4	4	1	2
2015	76	1	1	2	4	16	11	4	1	1	1	4	2	-1	2	1	1	1	2	1	2	2	6	3	2	2	5	3	4	1	3	3	2	4	1	1	1	5	1	5	1	1	3	1	7	6	6	1	1
2015	76	1	1	2	4	15	7	5	1	1	2	5	2	-1	2	1	1	2	2	1	2	2	6	3	1	2	4	3	8	2	4	3	7	1	1	5	1	4	1	5	1	2	4	3	6	8	8	2	2
2015	76	1	1	1	4	16	2	5	2	2	3	6	2	-1	1	1	1	1	1	1	3	2	6	3	1	2	4	4	8	2	3	7	8	6	1	1	1	5	1	8	1	1	4	3	4	8	8	1	2
2015	76	1	1	1	2	16	5	5	1	1	2	5	1	1	1	1	1	1	1	1	3	2	6	3	2	2	4	2	8	5	8	8	7	8	2	5	1	4	1	8	1	1	7	3	5	1	4	-1	2
2015	76	1	1	2	4	15	6	5	2	1	2	4	2	-1	2	1	2	1	2	2	2	2	6	3	2	2	2	3	8	1	8	4	6	3	1	1	1	4	1	8	1	2	2	2	3	6	6	2	4
2015	76	1	1	2	3	17	9	3	1	2	7	4	1	1	2	1	1	1	1	1	4	2	6	3	1	2	5	3	3	3	4	1	3	1	1	1	4	2	1	3	2	1	3	3	5	5	1	2	-1
2015	76	1	1	1	4	15	6	5	1	1	2	7	1	1	2	1	1	1	2	1	2	2	6	3	1	2	5	4	8	3	4	6	5	5	2	3	1	2	1	5	1	1	2	3	3	1	6	-1	1
2015	76	1	1	1	1	17	3	4	1	1	5	5	2	-1	1	1	1	1	1	2	2	2	6	3	2	2	4	3	4	4	1	4	3	7	6	3	6	5	1	5	2	1	2	1	5	6	5	2	1
2015	76	1	1	2	4	17	7	3	1	1	8	7	2	-1	2	1	2	2	2	1	2	2	6	3	2	2	6	3	3	1	2	4	1	1	5	5	5	4	1	1	1	1	2	2	1	7	7	3	3
2015	76	1	1	1	4	16	12	4	1	1	7	2	2	-1	2	1	1	1	2	1	2	2	6	3	2	2	6	3	8	2	2	3	3	1	1	5	5	3	1	2	1	1	3	3	5	6	6	2	1
2015	76	1	1	1	1	17	12	3	1	1	7	3	1	1	1	1	1	1	1	2	2	2	6	3	2	1	5	4	8	1	8	1	8	3	1	5	1	5	1	1	1	1	4	5	2	6	6	1	1
2015	76	1	1	2	4	17	4	4	1	2	2	5	2	-1	2	1	1	1	1	2	3	2	6	3	2	2	4	3	8	2	6	6	2	5	1	4	1	5	1	4	2	1	2	4	3	1	1	-1	-1
2015	76	1	1	1	2	17	12	3	1	2	2	4	1	1	2	1	1	1	2	2	2	1	6	3	2	2	4	3	8	2	4	5	4	6	1	1	1	4	1	3	1	2	2	1	3	6	6	2	2
2015	76	1	1	1	4	15	12	5	1	2	8	4	2	-1	2	1	1	1	2	1	2	2	6	3	2	2	5	5	6	4	1	8	1	8	5	1	5	5	1	2	1	1	2	1	5	6	6	2	1
2015	76	1	1	2	2	15	8	5	1	1	5	2	2	-1	2	1	1	1	2	2	3	2	6	3	1	2	5	3	8	1	7	1	8	1	5	4	5	5	1	1	2	1	7	6	1	8	8	1	1
2015	76	1	1	2	4	15	5	5	2	2	7	3	2	-1	2	1	1	1	1	1	2	2	7	1	2	2	5	1	1	3	1	4	6	4	4	5	5	3	1	7	8	2	2	2	2	6	6	3	2
2015	76	1	1	2	1	17	8	3	1	2	5	7	1	1	1	1	1	1	1	1	2	2	7	1	2	2	5	3	7	5	8	2	1	1	1	1	1	4	1	7	5	1	2	3	2	2	6	1	2
2015	76	1	1	1	4	17	2	4	1	2	2	4	2	-1	2	1	1	2	2	1	2	2	7	1	2	2	5	3	8	4	8	3	3	5	1	1	5	1	1	4	1	2	2	3	4	6	6	2	1
2015	76	1	1	1	1	17	4	4	1	1	5	5	1	1	1	1	1	1	1	1	3	2	7	1	2	2	4	1	7	3	8	8	5	1	5	6	3	5	1	8	4	1	2	3	2	6	6	3	4
2015	76	1	1	1	2	18	8	2	1	1	5	4	1	1	2	1	1	1	2	1	2	2	7	1	1	2	5	1	8	2	8	5	4	2	2	5	1	4	1	2	1	1	2	4	2	8	8	1	1
2015	76	1	1	1	4	16	11	4	1	1	6	4	2	-1	2	1	1	2	1	2	2	2	7	1	2	2	5	3	6	3	4	2	1	8	2	1	5	4	1	5	4	1	2	2	3	6	6	2	2
2015	76	1	1	2	1	17	4	4	1	1	3	3	2	-1	2	1	2	1	2	2	2	2	7	1	2	2	4	3	8	1	7	1	8	1	1	5	1	1	1	2	1	1	4	3	2	8	7	1	1
2015	76	1	1	2	4	19	8	1	2	1	2	4	2	-1	2	1	1	1	1	2	3	2	7	1	2	2	5	3	8	1	8	4	6	1	1	5	4	4	1	3	1	2	4	3	1	2	2	3	3
2015	76	1	1	2	4	17	12	3	1	2	5	2	2	-1	1	1	1	1	2	1	4	2	7	1	2	2	5	1	7	7	8	2	2	3	1	5	5	5	1	2	7	1	4	3	3	2	1	2	-1
2015	76	1	1	1	4	17	4	4	1	1	5	3	1	1	1	1	1	1	2	1	3	2	7	1	2	2	4	3	8	3	3	4	3	3	3	5	5	5	1	3	1	1	2	2	2	6	6	2	2
2015	76	1	1	2	3	17	4	4	1	1	5	3	2	-1	2	1	1	1	1	2	3	2	7	1	2	2	5	3	1	2	8	3	8	1	4	5	5	5	1	1	1	1	2	4	1	3	1	3	-1
2015	76	1	1	1	1	17	11	3	1	1	5	4	2	-1	1	1	1	1	1	1	2	2	7	1	2	2	5	3	8	4	6	4	1	4	1	3	1	4	1	4	2	1	2	2	2	6	6	2	2
2015	76	1	1	2	3	17	4	4	2	1	2	3	2	-1	1	1	1	1	2	1	2	2	7	1	2	2	4	3	2	3	5	2	2	2	1	5	1	5	1	3	1	1	2	4	2	1	1	-1	-1
2015	76	1	1	2	4	17	10	3	1	1	2	3	2	-1	2	1	1	1	1	1	3	2	7	1	2	2	5	3	7	1	5	8	3	3	1	3	1	4	1	6	1	1	2	3	2	2	6	1	1
2015	76	1	1	2	4	17	8	3	1	1	6	5	1	1	1	1	1	1	1	1	2	2	7	1	1	2	4	3	6	2	8	8	5	5	1	5	1	5	1	2	2	1	3	3	2	6	6	2	2
2015	76	1	1	2	1	16	11	4	1	1	5	3	1	1	1	1	1	1	1	1	3	2	7	1	2	2	5	3	7	3	7	8	2	6	2	1	1	1	1	3	1	1	3	3	5	1	1	-1	-1
2015	76	1	1	2	4	17	9	3	1	1	5	4	2	-1	2	1	2	2	2	2	3	2	7	1	2	2	5	3	8	3	7	3	2	2	1	5	2	2	1	2	2	1	2	4	4	8	6	1	1
2015	76	1	1	2	2	18	10	2	1	1	8	4	2	-1	1	1	1	1	1	1	2	2	7	1	2	2	5	3	6	1	3	4	8	4	1	6	5	5	1	4	1	1	3	2	5	1	4	-1	2
2015	76	1	1	1	1	17	3	4	1	1	7	4	1	1	1	1	1	1	1	1	3	1	7	1	1	2	5	3	8	5	6	4	5	7	1	1	1	5	1	5	3	2	4	5	3	6	6	2	2
2015	76	1	1	1	1	17	6	3	1	1	5	5	2	-1	2	1	1	1	1	1	4	2	7	1	2	2	5	3	8	2	5	7	5	7	1	5	6	2	1	8	1	2	2	2	7	1	6	-1	1
2015	76	1	1	2	1	16	6	4	1	1	7	7	2	-1	1	1	1	1	1	1	3	1	7	1	2	2	5	3	8	6	1	8	7	7	1	6	1	5	1	8	1	1	3	2	3	2	1	1	-1
2015	76	1	1	1	2	16	5	4	1	1	4	6	2	-1	2	1	1	1	2	1	3	2	7	1	2	2	4	3	8	3	5	5	4	6	1	5	3	3	1	5	1	2	2	2	3	3	3	1	1
2015	76	1	1	2	1	16	12	4	1	1	5	3	2	-1	2	1	1	1	1	1	2	2	7	1	2	2	5	1	3	4	3	8	1	4	1	3	6	5	1	8	1	1	1	2	2	1	1	-1	-1
2015	76	1	1	1	1	17	5	4	1	2	6	3	2	-1	2	1	1	1	2	2	2	2	7	1	2	2	5	3	8	1	8	2	7	1	6	1	5	-1	3	3	1	1	5	3	1	8	8	1	1
2015	76	1	1	2	4	17	3	4	1	2	4	2	2	-1	2	1	2	1	2	1	2	2	7	1	2	2	4	3	1	2	1	8	6	4	5	1	5	2	1	6	1	1	4	3	4	6	2	2	2
2015	76	1	1	2	1	12	7	8	1	1	8	4	2	-1	1	2	2	2	2	1	1	2	2	3	2	2	1	3	8	3	8	4	5	1	1	1	1	4	1	8	1	2	7	5	1	1	1	-1	-1
2015	76	1	1	1	2	14	11	6	2	2	2	4	2	-1	2	1	2	2	2	2	1	2	2	3	1	2	5	2	2	1	8	8	6	4	6	6	1	-1	3	2	1	1	5	3	3	1	1	-1	-1
2015	76	1	1	1	1	15	2	6	1	1	4	5	1	1	1	1	1	1	2	1	2	2	2	3	2	2	6	5	8	7	5	3	1	6	5	5	1	4	1	5	7	1	2	7	7	1	1	-1	-1
2015	76	1	1	1	4	14	6	6	1	1	1	5	2	-1	1	1	2	2	1	1	1	1	2	3	2	2	6	5	8	1	2	6	3	4	1	6	1	-1	3	3	1	2	5	1	7	1	1	-1	-1
2015	76	1	1	1	1	11	10	9	1	1	2	4	2	-1	2	1	1	2	2	1	2	2	2	3	2	2	1	1	8	3	8	2	8	3	1	6	1	4	1	2	1	1	4	6	3	1	1	-1	-1
2015	76	1	1	2	2	14	10	6	1	2	2	5	1	1	2	1	2	1	2	1	2	2	2	3	2	2	5	3	1	8	3	8	5	6	5	5	1	5	1	4	3	1	7	5	1	1	1	-1	-1
2015	76	1	1	1	4	13	9	7	1	1	2	5	2	-1	1	2	2	2	1	1	2	2	2	3	1	2	2	1	8	1	1	3	1	6	1	6	1	4	1	3	1	1	1	1	2	1	1	-1	-1
2015	76	1	1	1	4	13	1	8	1	2	1	4	1	1	1	1	2	2	1	2	2	2	3	3	1	2	6	4	2	1	4	2	1	1	1	5	5	4	1	1	1	4	2	3	4	6	6	7	1
2015	76	1	1	1	4	13	4	8	1	1	3	5	2	-1	2	2	2	2	2	1	2	2	2	3	2	2	5	3	1	1	7	6	3	1	5	1	2	-1	2	6	1	2	3	7	2	1	1	-1	-1
2015	76	1	1	2	1	13	7	7	1	1	7	9	2	-1	1	1	2	1	1	1	2	2	2	3	1	2	1	3	8	2	8	1	3	8	1	1	1	5	1	1	2	1	4	4	3	1	1	-1	-1
2015	76	1	1	1	1	12	6	8	1	1	2	5	2	-1	2	1	2	2	1	1	2	2	2	3	2	2	5	3	8	2	2	8	2	2	1	5	1	2	1	4	1	1	3	3	3	1	6	-1	7
2015	76	1	1	2	3	12	12	8	1	1	6	5	2	-1	1	2	1	2	2	1	2	2	2	3	2	2	3	3	8	1	4	3	2	4	1	6	6	-1	2	1	1	1	6	5	3	1	1	-1	-1
2015	76	1	1	2	4	12	3	9	1	1	3	4	2	-1	1	1	1	1	1	1	4	2	2	3	2	2	6	1	8	8	5	1	8	8	1	1	1	5	1	7	6	1	7	7	7	1	1	-1	-1
2015	76	1	1	2	4	12	6	8	1	1	2	4	2	-1	1	2	2	2	1	1	2	2	2	3	1	2	4	3	8	7	8	8	7	8	1	6	1	4	1	8	1	3	6	3	4	1	1	-1	-1
2015	76	1	1	1	3	14	1	7	1	1	8	5	2	-1	1	1	2	2	2	1	2	2	2	3	2	2	6	3	8	1	6	1	1	8	1	1	1	4	1	1	1	5	7	3	7	1	1	-1	-1
2015	76	1	1	2	2	12	3	9	1	1	2	4	2	-1	1	2	2	2	2	1	1	2	2	3	2	2	2	1	7	4	8	5	4	3	5	5	1	1	1	5	2	3	4	5	2	1	1	-1	-1
2015	76	1	1	2	2	13	2	8	1	2	1	9	2	-1	1	1	2	2	1	1	2	2	3	3	2	2	6	3	8	8	8	8	6	8	1	1	5	5	1	6	4	1	6	7	5	1	1	-1	-1
2015	76	1	1	2	3	12	12	8	1	1	8	5	2	-1	1	2	1	2	2	1	2	2	2	3	2	2	3	3	5	1	5	1	3	1	1	5	1	4	1	1	1	1	5	4	3	1	1	-1	-1
2015	76	1	1	2	2	13	1	8	2	2	8	5	2	-1	1	1	2	2	1	1	2	2	2	3	1	2	6	3	2	2	4	4	2	2	1	6	1	4	1	1	1	1	3	3	3	1	1	-1	-1
2015	76	1	1	1	2	15	4	6	1	2	2	5	2	-1	2	1	2	2	2	1	1	2	2	3	2	1	2	4	8	8	8	1	2	8	1	1	1	1	1	8	3	1	7	3	7	1	1	-1	-1
2015	76	1	1	1	2	14	5	7	1	1	8	5	2	-1	2	1	2	99	2	1	2	2	3	3	1	1	6	2	8	1	1	2	1	1	1	6	1	1	1	1	8	1	5	3	1	1	1	-1	-1
2015	76	1	1	1	1	13	3	8	1	1	4	3	1	1	1	2	2	2	2	1	1	2	2	3	2	2	4	3	8	1	2	8	7	1	1	5	1	1	1	3	1	1	2	1	1	2	1	7	-1
2015	76	1	1	1	1	13	6	7	1	1	1	5	2	-1	2	2	2	2	2	1	1	2	2	3	1	1	6	5	8	1	8	1	1	8	1	6	1	5	1	3	1	1	3	1	7	1	1	-1	-1
2015	76	1	1	2	4	12	11	8	1	1	2	6	2	-1	1	1	2	2	2	1	2	2	2	3	2	2	5	3	8	1	2	7	8	3	1	5	1	5	1	7	1	1	7	3	6	1	2	-1	1
2015	76	1	1	2	4	12	7	8	1	1	2	5	2	-1	2	2	2	2	2	1	1	2	2	3	2	2	2	1	8	1	3	4	1	8	5	6	1	4	1	1	1	3	1	7	2	1	1	-1	-1
2015	76	1	1	1	1	15	4	6	1	1	1	4	1	1	2	1	2	2	2	1	2	1	2	3	1	2	1	3	8	8	8	1	2	2	1	5	1	5	1	2	1	5	3	3	3	1	2	-1	1
2015	76	1	1	1	4	15	5	6	1	1	1	4	1	1	2	1	2	2	2	1	2	2	2	3	1	2	1	3	8	2	3	5	3	4	1	6	1	1	1	2	1	1	3	3	4	1	1	-1	-1
2015	76	1	1	1	4	15	11	5	2	1	2	6	1	2	1	1	1	1	1	1	3	2	2	3	2	2	1	3	8	8	8	8	8	8	1	1	1	5	1	8	1	1	4	7	3	1	1	-1	-1
2015	76	1	1	1	4	13	10	7	1	1	7	5	1	1	2	1	1	2	2	1	2	1	4	1	2	2	4	3	8	1	6	1	5	2	1	5	5	5	1	2	1	1	4	3	2	7	6	1	1
2015	76	1	1	2	4	13	2	8	2	1	6	4	1	1	1	1	1	1	1	1	2	2	4	1	2	2	4	3	6	6	6	7	6	1	1	5	1	1	1	4	2	1	4	3	1	1	3	-1	3
2015	76	1	1	2	3	14	7	6	1	1	5	3	2	-1	2	1	1	1	2	1	2	2	4	1	2	2	4	1	8	7	7	6	5	7	1	4	1	2	1	6	2	1	2	2	4	6	6	1	1
2015	76	1	1	2	4	14	3	7	1	1	8	4	2	-1	2	1	1	1	2	1	2	2	4	1	2	2	4	4	8	4	1	1	1	1	5	5	5	4	1	1	1	1	1	5	1	6	6	1	2
2015	76	1	1	2	1	14	7	6	1	1	8	8	1	1	2	2	1	1	1	2	2	2	4	1	2	2	5	3	8	2	8	8	4	1	1	1	1	5	1	5	1	1	6	5	2	7	6	1	1
2015	76	1	1	1	5	15	2	6	1	1	7	4	2	-1	2	2	1	1	1	1	2	2	4	1	2	2	5	5	8	1	7	6	7	1	1	2	3	2	1	1	1	1	7	7	4	5	6	1	2
2015	76	1	1	1	5	17	4	4	2	1	3	2	1	1	2	1	1	1	2	1	2	2	4	1	2	2	6	5	8	4	1	3	8	1	5	5	1	4	1	4	1	1	7	1	4	6	6	1	1
2015	76	1	1	1	4	15	2	6	2	1	7	4	2	-1	1	2	1	2	1	1	3	1	4	1	2	2	6	5	8	1	4	3	4	5	4	5	6	1	1	7	1	1	2	2	2	1	1	-1	-1
2015	76	1	1	1	1	15	8	5	1	2	8	5	1	1	2	1	1	1	1	1	3	1	4	1	2	2	3	3	8	1	8	8	8	8	1	1	5	1	1	1	1	1	7	1	3	1	1	-1	-1
2015	76	1	1	2	5	14	11	6	1	1	2	4	2	-1	2	1	1	1	1	1	3	1	4	1	2	2	5	3	8	6	4	4	1	5	5	6	5	5	1	1	2	1	2	2	2	6	6	1	1
2015	76	1	1	2	1	13	7	7	1	1	4	5	2	-1	2	1	1	1	1	1	3	2	4	1	1	2	2	3	2	8	6	5	5	3	1	2	4	5	1	6	5	1	3	4	4	6	6	3	2
2015	76	1	1	2	1	13	5	8	1	2	5	2	2	-1	1	1	1	1	1	1	3	2	4	1	2	2	2	1	7	2	4	7	6	1	2	1	1	1	1	4	1	1	3	2	1	6	6	1	1
2015	76	1	1	2	4	14	11	6	1	2	7	2	2	-1	2	1	1	1	2	1	2	2	4	1	2	2	5	4	8	3	7	8	8	4	5	6	5	4	1	3	1	1	3	3	4	8	7	1	1
2015	76	1	1	2	4	14	8	6	1	1	5	6	1	1	2	1	1	1	2	1	2	2	4	1	2	2	4	3	1	6	8	8	6	4	1	1	3	5	1	4	2	1	2	3	2	7	7	1	1
2015	76	1	1	2	1	14	4	7	1	1	5	4	2	-1	2	1	2	2	1	1	2	1	4	1	2	2	5	3	5	6	2	7	6	1	1	1	6	2	1	4	2	1	4	2	2	1	1	-1	-1
2015	76	1	1	2	1	13	3	8	1	1	5	3	2	-1	1	1	1	1	1	1	3	2	4	1	2	2	5	3	7	2	1	6	6	2	1	5	1	5	1	3	1	1	3	1	2	7	7	3	3
2015	76	1	1	1	1	15	4	6	2	2	8	2	2	-1	1	1	1	1	2	2	2	1	4	1	1	2	6	3	8	4	6	3	3	6	1	1	5	4	1	4	4	2	4	4	5	8	8	2	2
2015	76	1	1	2	1	14	3	7	1	2	7	4	2	-1	2	1	1	1	1	1	2	2	4	1	2	2	5	3	8	1	2	5	1	2	1	5	5	4	1	2	1	1	4	2	2	6	6	1	1
2015	76	1	1	1	4	15	5	6	1	1	2	3	1	1	1	1	1	2	1	1	2	2	4	1	2	2	2	1	8	3	8	4	5	8	3	5	5	1	1	8	2	1	3	5	6	4	4	3	2
2015	76	1	1	2	4	14	3	7	1	2	5	2	2	-1	1	1	1	1	1	1	3	2	4	1	2	2	1	1	8	1	8	8	3	1	1	5	1	5	1	3	2	1	7	7	1	1	7	-1	2
2015	76	1	1	1	2	15	7	5	1	1	8	5	1	1	1	2	1	2	1	2	2	2	4	1	2	2	2	3	8	1	5	2	3	7	1	6	5	1	1	5	1	1	2	2	2	6	2	1	1
2015	76	1	1	1	4	15	2	6	1	1	2	5	2	-1	1	1	1	1	1	1	2	2	4	1	2	2	5	3	8	1	3	5	6	4	1	1	1	1	1	2	1	3	2	2	2	8	8	2	2
2015	76	1	1	2	1	13	7	7	1	2	7	5	2	-1	2	1	1	1	1	1	3	2	4	1	2	2	5	3	8	3	2	8	1	4	1	1	5	4	1	8	1	1	3	6	5	8	8	3	3
2015	76	1	1	1	1	16	4	5	1	2	8	3	1	1	2	1	1	1	1	1	2	2	4	1	2	2	6	5	8	6	4	5	3	6	5	1	5	5	1	2	2	1	3	3	4	5	5	1	2
2015	76	1	1	2	2	14	1	7	1	1	8	5	2	-1	2	1	2	2	2	2	2	2	4	1	2	2	5	3	8	2	7	8	7	6	1	6	5	1	1	5	1	1	3	4	5	7	1	1	-1
2015	76	1	1	1	1	14	3	7	1	1	5	4	2	-1	2	1	1	1	1	1	3	1	4	1	2	2	5	3	7	1	8	8	4	1	1	1	6	2	1	5	1	1	3	4	1	8	8	1	1
2015	76	1	1	2	4	14	9	6	1	1	7	5	2	-1	2	1	1	1	1	1	3	2	4	1	2	2	2	3	8	3	7	6	5	4	1	1	1	1	1	2	2	1	2	2	2	6	6	1	1
2015	76	1	1	2	4	14	7	6	1	2	6	4	2	-1	2	1	1	1	1	2	3	2	4	1	2	2	5	1	6	3	8	8	4	3	1	1	1	5	1	7	2	4	7	2	7	6	6	2	3
2015	76	1	1	2	1	14	4	7	1	1	8	4	2	-1	2	1	2	1	1	1	2	2	4	1	2	2	6	3	8	1	6	8	4	3	1	1	1	4	1	8	2	1	1	7	7	1	1	-1	-1
2015	76	1	1	2	1	13	3	8	1	1	8	5	2	-1	2	1	1	1	1	1	2	1	4	1	1	2	5	1	8	8	8	8	7	8	1	1	1	4	1	8	7	1	2	2	4	6	6	1	1
2015	76	1	1	1	1	16	11	4	1	1	8	4	2	-1	2	1	2	1	2	1	2	2	4	1	2	2	6	3	8	3	1	1	1	8	1	5	6	4	1	1	1	1	7	1	7	1	8	-1	2
2015	76	1	1	2	4	15	11	5	1	1	2	4	1	1	2	2	1	2	1	1	2	2	4	1	1	2	5	4	8	2	8	2	7	2	1	5	5	4	1	1	1	1	4	4	3	6	2	1	3
2015	76	1	1	2	1	14	4	7	1	1	1	5	2	-1	2	1	1	1	1	1	3	2	4	1	2	2	6	3	8	1	2	3	2	5	1	5	1	4	1	6	1	1	2	2	2	7	7	2	2
2015	76	1	1	1	1	14	4	7	1	1	5	4	2	-1	1	1	1	1	1	1	2	1	4	1	2	2	4	5	8	2	7	3	5	1	1	5	1	1	1	4	2	1	4	3	2	8	8	1	1
2015	76	1	1	2	1	13	10	7	1	1	7	4	2	-1	1	1	1	1	1	1	2	2	4	1	2	2	5	3	8	1	2	4	6	3	1	1	1	4	1	1	1	1	7	2	2	6	6	1	1
2015	76	1	1	1	1	17	10	3	1	1	3	4	1	1	2	1	1	1	1	1	3	2	5	1	1	2	2	3	8	8	8	8	8	8	1	1	1	5	1	8	5	1	7	7	7	8	8	1	1
2015	76	1	1	1	2	15	10	5	2	1	2	4	2	-1	2	1	1	1	1	2	2	2	5	1	2	2	5	3	7	2	5	4	6	7	1	1	4	3	1	4	1	2	7	4	7	7	6	2	4
2015	76	1	1	2	1	15	7	5	1	1	8	4	2	-1	2	1	1	1	1	1	2	2	5	1	1	2	6	4	7	3	8	4	3	6	1	5	1	4	1	2	3	2	2	2	2	7	1	1	-1
2015	76	1	1	1	1	14	3	7	2	2	5	5	1	1	2	1	2	1	1	1	2	2	5	1	2	2	5	3	3	1	3	2	3	1	1	5	1	4	1	1	1	1	2	2	1	4	5	2	2
2015	76	1	1	1	1	15	12	5	1	1	2	5	2	-1	1	1	2	2	2	1	2	2	5	1	2	2	2	3	8	1	1	2	1	3	1	6	1	4	1	2	1	1	2	1	3	7	7	2	3
2015	76	1	1	1	2	15	10	5	2	2	8	3	1	1	2	1	2	1	2	2	2	2	5	1	2	2	5	3	8	1	3	6	99	4	1	6	1	5	1	3	1	1	3	3	2	7	7	2	2
2015	76	1	1	1	1	16	1	5	1	1	8	4	2	-1	2	1	1	1	2	1	3	2	5	1	2	2	2	4	8	1	3	4	2	4	1	1	1	5	1	3	1	1	3	4	3	8	1	2	-1
2015	76	1	1	1	5	19	10	1	1	1	2	5	2	-1	1	1	2	2	2	1	3	2	5	1	2	1	3	3	8	1	4	1	6	8	1	1	1	-1	3	5	4	4	7	5	4	3	4	3	2
2015	76	1	1	1	4	14	6	6	1	1	5	4	2	-1	1	1	1	1	1	1	2	1	5	1	2	2	6	5	8	2	7	3	1	7	1	6	4	4	1	8	1	1	2	3	2	4	4	3	3
2015	76	1	1	2	1	15	12	2	1	1	2	4	2	-1	2	1	1	2	2	1	2	2	5	1	2	2	6	5	8	3	8	2	3	4	1	6	1	-1	3	8	1	1	3	4	2	6	6	3	3
2015	76	1	1	2	4	15	6	5	1	1	2	6	2	-1	2	1	1	1	2	1	3	2	5	1	2	2	4	3	2	6	6	3	3	3	1	4	1	4	1	2	1	1	2	4	6	6	4	4	3
2015	76	1	1	1	1	15	8	5	1	1	2	4	1	1	2	1	2	1	2	2	2	2	5	1	2	2	5	3	1	1	5	3	2	3	6	1	1	4	1	1	1	1	2	4	6	7	6	2	2
2015	76	1	1	1	4	16	8	4	1	1	8	7	1	1	2	1	2	2	1	1	2	2	5	1	2	2	5	3	8	3	6	6	3	3	1	1	1	4	1	5	1	2	2	2	2	1	1	-1	-1
2015	76	1	1	1	1	16	9	4	1	1	2	4	2	-1	1	1	1	1	2	1	2	2	5	1	2	2	2	3	8	2	3	4	5	6	1	5	5	4	1	2	1	1	3	7	7	6	6	1	1
2015	76	1	1	2	4	15	4	6	1	1	8	5	2	-1	1	1	1	1	1	2	2	2	5	1	2	2	5	3	8	2	8	1	8	2	1	5	5	5	1	1	1	1	4	3	2	3	6	3	4
2015	76	1	1	1	2	17	10	3	2	1	4	4	1	1	2	1	2	1	1	1	2	2	5	1	2	2	6	4	8	1	1	3	1	4	5	1	5	5	1	1	1	1	1	1	3	1	1	-1	-1
2015	76	1	1	2	4	15	9	5	1	1	3	3	2	-1	2	1	1	1	1	1	2	2	5	1	2	2	6	3	8	3	8	2	8	2	1	5	5	5	1	8	1	1	2	3	6	6	6	2	2
2015	76	1	1	1	2	16	7	4	2	2	3	3	1	1	2	1	2	2	2	2	1	2	5	1	2	2	5	5	7	1	1	8	1	4	1	6	1	-1	2	8	1	1	5	2	4	1	1	-1	-1
2015	76	1	1	1	2	19	3	2	1	1	2	5	1	1	1	1	2	2	2	1	2	2	5	1	1	2	2	4	8	1	1	6	2	7	1	6	6	-1	2	3	1	1	1	2	7	1	1	-1	-1
2015	76	1	1	1	2	16	8	4	2	1	8	3	1	1	2	1	2	2	1	2	2	2	5	1	2	2	5	3	8	1	1	8	1	8	1	1	1	4	1	5	4	1	3	3	2	7	8	2	2
2015	76	1	1	2	4	15	12	5	1	1	2	5	1	1	2	1	2	1	2	1	2	2	5	1	2	2	5	3	8	2	4	3	4	3	1	6	6	1	1	8	1	1	3	4	3	1	1	-1	-1
2015	76	1	1	2	4	16	4	5	1	2	3	5	1	1	2	99	2	2	2	2	1	2	5	1	2	2	5	3	8	3	3	1	2	2	5	4	5	4	1	99	1	1	2	4	7	1	1	-1	-1
2015	76	1	1	2	1	16	10	4	1	1	3	3	2	-1	2	1	2	1	2	1	2	2	5	1	2	2	5	3	8	4	1	7	2	7	1	1	1	3	1	7	2	4	3	3	4	7	7	2	2
2015	76	1	1	2	4	16	3	5	1	2	2	3	1	1	1	1	2	1	2	1	2	2	5	1	2	2	6	3	8	5	5	8	4	8	3	3	5	5	1	2	1	1	5	3	6	3	1	2	-1
2015	76	1	1	2	4	15	8	5	2	2	2	4	2	-1	2	1	1	2	1	2	3	2	5	1	2	2	5	3	8	4	6	4	3	3	1	5	5	4	1	1	1	1	4	3	2	1	1	-1	-1
2015	76	1	1	1	4	16	9	4	2	1	8	4	1	1	1	2	1	2	1	1	2	2	5	1	2	2	5	3	8	1	4	3	2	2	1	5	1	2	1	2	1	2	3	4	2	1	1	-1	-1
2015	76	1	1	1	1	15	8	5	1	1	7	4	1	1	2	1	1	1	1	1	4	1	5	1	2	2	5	1	8	5	3	7	8	8	1	6	6	5	1	2	4	1	3	3	5	8	6	1	1
2015	76	1	1	2	4	15	7	5	1	2	8	7	2	-1	2	1	2	2	1	1	3	2	5	1	2	2	6	5	4	1	1	8	1	8	1	1	6	2	1	8	1	1	1	1	4	1	6	-1	3
2015	76	1	1	1	4	18	2	3	1	2	7	1	2	-1	2	1	1	1	2	1	2	1	5	1	2	2	4	3	7	1	4	4	2	5	1	1	1	3	1	3	2	3	5	6	5	8	8	1	1
2015	76	1	1	2	4	19	5	1	2	2	2	3	1	1	2	1	2	2	2	1	2	2	5	1	2	2	2	2	3	6	6	7	5	5	1	3	1	4	1	1	1	1	5	5	5	1	1	-1	-1
2015	76	1	1	2	4	16	5	5	1	2	2	4	1	1	2	1	1	1	2	2	2	2	5	1	2	2	5	3	8	5	8	3	5	8	1	5	1	4	1	7	8	1	5	7	6	6	6	1	1
2015	76	1	1	1	2	15	6	5	1	2	7	5	1	1	1	1	1	1	1	1	2	2	5	1	2	2	6	4	8	4	5	8	5	8	1	1	1	5	1	8	4	1	4	3	5	5	7	1	4
2015	76	1	1	2	1	15	9	5	1	1	3	4	2	-1	1	2	2	2	2	1	2	2	5	1	2	2	5	3	8	2	4	3	4	3	1	5	1	1	1	3	1	1	3	3	3	1	1	-1	-1
2015	76	1	1	1	4	17	1	4	1	1	2	4	1	2	2	1	1	1	2	1	2	2	5	1	2	2	5	3	8	1	4	1	4	2	1	1	5	5	1	1	1	3	1	4	2	1	7	-1	2
2015	76	1	1	2	3	14	6	6	1	1	5	4	1	1	2	1	2	1	2	1	2	1	5	1	2	2	5	3	8	4	6	7	3	4	5	3	5	2	1	4	2	1	2	2	2	7	7	1	2
2015	76	1	1	2	1	12	2	9	1	2	2	5	2	-1	2	1	1	2	2	1	2	2	2	1	2	2	4	3	8	2	2	7	1	3	1	1	6	5	1	1	1	1	1	1	4	6	6	1	1
2015	76	1	1	1	4	12	11	8	2	2	5	3	2	-1	2	1	1	2	2	1	2	1	2	1	2	2	4	3	8	1	2	2	3	1	1	5	1	1	1	2	1	1	3	1	4	6	6	1	1
2015	76	1	1	2	2	15	10	5	2	1	1	4	1	1	1	1	2	1	1	1	2	1	3	1	1	2	6	2	4	8	7	8	4	2	1	1	6	3	1	5	8	5	4	6	5	7	5	1	5
2015	76	1	1	2	4	12	3	9	1	2	7	2	1	2	2	1	2	2	2	2	2	2	2	1	1	2	5	3	8	1	4	2	3	5	1	5	1	1	1	1	2	1	5	7	3	6	7	1	1
2015	76	1	1	2	4	12	1	9	1	2	1	2	2	-1	2	1	2	1	2	2	2	2	2	1	2	2	4	1	8	3	8	4	3	1	1	6	1	1	1	3	1	1	4	5	1	5	6	1	1
2015	76	1	1	1	4	12	3	9	1	1	5	3	2	-1	2	1	2	2	2	1	2	2	2	1	2	1	6	5	8	2	8	3	8	1	1	1	1	1	1	1	3	1	3	4	1	1	1	-1	-1
2015	76	1	1	2	1	12	8	8	1	2	6	2	2	-1	2	2	1	2	2	1	2	2	2	1	2	2	1	3	8	8	8	4	8	2	5	5	5	4	1	4	1	3	4	5	2	7	7	1	1
2015	76	1	1	1	1	13	4	8	1	2	1	3	2	-1	2	1	2	1	2	2	2	2	2	1	2	2	6	4	8	1	1	2	2	3	1	5	1	5	1	1	1	1	4	1	4	1	1	-1	-1
2015	76	1	1	1	2	12	1	9	1	2	7	6	2	-1	2	2	2	1	2	2	2	2	2	1	2	2	6	99	8	8	1	8	1	6	6	1	1	-1	2	8	1	1	1	1	7	1	1	-1	-1
2015	76	1	1	2	4	12	12	8	1	1	2	4	2	-1	1	1	1	1	1	2	2	2	2	1	2	2	4	1	4	1	3	5	8	1	1	1	1	1	1	6	1	1	6	5	1	6	6	1	1
2015	76	1	1	2	4	12	1	9	1	2	5	5	2	-1	2	1	2	1	1	1	3	2	2	1	1	2	4	3	7	1	6	4	8	2	1	5	5	3	1	1	2	3	3	3	2	8	7	1	1
2015	76	1	1	1	1	13	3	8	1	1	2	4	2	-1	2	1	2	2	2	1	2	2	2	1	2	2	1	5	8	6	1	8	8	4	1	5	6	-1	3	1	1	1	2	2	4	8	1	1	-1
2015	76	1	1	1	1	12	10	8	1	2	2	4	2	-1	2	1	1	2	1	2	3	2	2	1	2	2	4	3	7	2	4	4	5	1	1	5	1	1	1	5	1	1	4	4	6	6	6	1	1
2015	76	1	1	1	1	13	10	7	1	1	7	3	2	-1	2	2	2	1	1	1	3	1	2	1	1	2	5	3	8	1	8	1	8	1	1	6	1	-1	2	1	1	1	7	7	1	1	1	-1	-1
2015	76	1	1	1	4	12	10	8	1	1	2	7	2	-1	2	2	2	1	2	1	2	2	2	1	2	2	4	3	2	1	1	1	3	2	1	1	1	2	1	1	2	1	3	4	3	3	4	1	1
2015	76	1	1	1	4	13	12	7	1	2	7	2	2	-1	2	1	1	1	1	1	2	2	2	1	2	2	6	3	8	2	8	6	8	4	1	1	1	1	1	5	1	2	4	2	2	8	8	1	1
2015	76	1	1	2	4	12	7	8	1	2	5	4	2	-1	2	2	2	1	2	2	2	2	2	1	1	2	4	2	2	1	2	1	1	2	1	1	6	1	1	2	1	1	3	3	3	2	7	1	1
2015	76	1	1	1	4	12	8	8	1	1	5	5	2	-1	1	1	2	2	2	1	2	2	2	1	1	2	1	3	8	2	4	2	2	2	1	5	5	4	1	1	1	1	5	4	3	1	1	-1	-1
2015	76	1	1	1	2	12	3	9	1	2	1	2	2	-1	2	2	2	2	2	1	2	2	2	1	2	2	2	3	8	2	2	1	7	3	1	1	1	2	1	1	1	3	6	2	2	6	1	1	-1
2015	76	1	1	1	4	13	2	8	1	1	2	7	2	-1	2	1	2	1	2	1	2	2	2	1	2	2	6	5	1	1	1	1	2	1	1	1	1	5	1	1	1	1	4	3	2	2	2	1	1
2015	76	1	1	1	2	14	4	7	1	2	8	2	2	-1	2	1	1	2	2	2	2	2	2	1	2	2	6	5	1	1	1	1	1	1	1	6	1	1	1	1	1	1	2	2	2	6	6	1	1
2015	76	1	1	1	4	13	11	7	1	1	8	4	2	-1	2	1	2	1	1	1	2	2	2	1	1	2	3	4	8	2	3	2	2	1	1	6	1	-1	3	1	1	1	2	3	2	1	1	-1	-1
2015	76	1	1	1	4	14	10	6	1	1	5	7	2	-1	1	2	1	1	2	1	2	2	2	1	1	1	2	1	2	1	2	1	8	8	1	1	1	1	1	8	8	1	5	7	7	8	6	7	1
2015	76	1	1	1	4	12	1	9	1	1	2	5	2	-1	2	2	2	2	2	1	2	2	2	1	2	2	6	3	8	3	2	2	3	2	1	1	3	1	1	1	1	2	3	1	4	1	1	-1	-1
2015	76	1	1	1	2	12	10	8	1	1	8	5	2	-1	1	2	2	2	2	1	2	2	2	1	2	2	5	3	8	1	1	2	4	2	1	5	5	5	1	1	1	1	3	3	1	1	1	-1	-1
2015	76	1	1	1	2	12	9	8	1	2	3	6	2	-1	2	1	1	1	2	1	2	2	2	1	2	2	6	2	8	1	8	1	8	1	1	6	1	-1	3	1	1	1	1	1	3	1	1	-1	-1
2015	76	1	1	1	4	13	9	7	1	1	2	3	2	-1	2	1	2	1	2	1	2	2	2	1	2	2	1	4	1	4	5	3	5	6	1	5	1	1	1	2	2	1	3	2	2	1	1	-1	-1
2015	76	1	1	2	4	12	8	8	1	2	1	4	2	-1	1	1	1	1	1	1	2	1	2	1	1	99	2	1	7	7	2	7	8	8	1	5	1	-1	3	2	7	1	3	1	4	6	2	1	1
2015	76	1	1	2	1	12	6	8	1	1	8	4	2	-1	2	1	1	1	1	1	2	2	2	1	1	1	5	3	8	8	1	8	1	8	1	1	1	4	1	8	2	1	1	1	2	1	1	-1	-1
2015	76	1	1	2	1	12	10	8	1	1	5	5	1	1	1	1	2	2	1	1	3	2	2	1	2	2	5	3	8	1	1	1	2	1	1	2	2	4	1	1	1	1	2	2	4	1	1	-1	-1
2015	76	1	1	2	2	13	4	8	1	1	2	7	2	-1	2	1	2	2	2	1	2	2	2	1	1	2	1	1	8	8	8	2	8	8	1	6	1	3	1	8	2	1	4	7	7	6	8	2	2
2015	76	1	1	2	1	12	3	9	1	1	7	4	2	-1	2	1	1	1	2	1	2	2	2	1	2	2	5	3	8	5	4	8	8	2	1	6	1	1	1	3	1	1	7	3	1	6	6	1	1
2015	76	1	1	1	5	13	6	8	1	1	7	3	2	-1	2	1	1	2	2	1	2	2	2	1	2	2	5	3	7	1	8	8	8	8	1	5	1	-1	3	8	1	3	7	2	2	7	8	1	1
2015	76	1	1	1	1	12	6	8	2	2	5	3	2	-1	2	1	2	1	1	1	2	2	2	1	2	2	2	3	8	4	1	2	8	3	1	6	1	4	1	1	5	2	3	4	3	1	1	-1	-1
2015	76	1	1	1	4	13	9	7	1	2	2	5	2	-1	2	1	2	1	2	1	2	2	2	1	1	1	1	1	6	1	4	1	2	3	5	5	1	1	1	4	1	1	3	2	3	1	1	-1	-1
2015	76	1	1	1	1	12	3	9	1	1	3	4	2	-1	1	1	2	2	2	1	2	2	2	1	1	2	6	5	8	1	2	2	8	7	1	1	1	1	1	2	1	1	4	1	6	1	1	-1	-1
2015	76	1	1	1	1	15	4	6	2	1	8	4	1	1	2	1	1	1	1	1	3	2	2	1	2	2	5	2	8	4	1	4	6	4	1	6	1	5	1	1	3	3	1	4	4	8	7	1	1
2015	76	1	1	1	1	13	8	7	1	1	1	4	2	-1	2	1	2	2	1	1	2	2	2	1	1	2	2	3	8	1	2	4	3	2	1	6	5	4	1	1	1	1	2	2	2	1	1	-1	-1
2015	76	1	1	1	4	18	4	3	1	2	7	5	2	-1	2	1	1	1	1	1	2	2	7	3	2	2	5	3	8	1	1	1	1	1	1	4	4	4	1	1	1	1	2	2	2	1	1	-1	-1
2015	76	1	1	1	4	18	7	2	1	1	2	5	2	-1	2	1	2	2	1	1	2	2	7	3	2	2	3	3	8	3	6	5	5	4	1	5	1	4	1	4	1	1	2	3	4	1	1	-1	-1
2015	76	1	1	1	4	17	10	3	1	1	8	5	2	-1	2	1	1	2	2	2	2	2	7	3	2	2	6	3	8	1	3	1	2	2	1	6	1	5	1	4	1	3	2	5	4	1	1	-1	-1
2015	76	1	1	2	4	16	9	4	1	1	2	8	2	-1	2	1	2	2	2	1	2	2	7	3	2	2	4	3	8	5	3	6	4	2	1	5	1	4	1	4	1	1	2	2	2	1	1	-1	-1
2015	76	1	1	1	4	17	11	3	2	2	4	3	1	1	1	1	1	1	1	1	4	1	7	3	2	2	5	3	8	5	8	8	8	8	1	6	1	4	1	8	1	1	3	3	3	6	6	1	2
2015	76	1	1	1	4	17	1	4	1	1	8	4	2	-1	2	1	1	2	1	2	2	2	7	3	2	2	4	3	8	1	2	2	3	4	1	1	5	4	1	2	1	1	3	2	2	1	1	-1	-1
2015	76	1	1	2	2	19	6	1	1	1	2	2	1	1	2	2	2	2	2	1	2	2	7	3	2	2	5	4	8	1	2	2	1	1	1	5	5	4	1	1	1	2	1	2	2	2	1	1	-1
2015	76	1	1	1	4	17	12	3	1	1	2	4	1	1	2	1	2	2	2	1	2	2	7	3	2	2	3	3	8	2	3	2	3	3	1	6	1	-1	2	1	1	1	2	2	2	6	6	2	2
2015	76	1	1	2	4	19	9	1	2	2	2	3	2	-1	2	1	2	2	1	1	2	2	7	3	2	2	4	3	5	1	7	1	3	6	1	6	1	2	1	5	1	1	5	4	2	6	6	1	1
2015	76	1	1	2	1	15	9	5	1	1	7	4	2	-1	2	1	1	1	1	1	2	2	7	3	2	2	5	3	8	3	5	4	2	5	1	1	5	4	1	3	2	1	2	2	2	2	7	1	1
2015	76	1	1	2	2	19	5	1	2	2	2	3	2	-1	2	1	2	2	1	1	2	2	7	3	2	2	5	5	8	4	8	8	8	2	3	1	1	1	1	3	1	1	2	2	2	6	6	1	1
2015	76	1	1	2	4	19	4	2	2	2	2	3	2	-1	2	2	2	2	1	1	2	2	7	3	2	2	4	3	8	3	8	8	3	4	1	5	1	1	1	7	3	1	3	5	4	6	6	1	1
2015	76	1	1	1	4	17	4	4	1	1	2	4	2	-1	2	1	1	2	1	1	2	2	7	3	2	2	4	3	8	1	3	3	2	3	1	5	1	2	1	2	1	1	3	4	4	1	1	-1	-1
2015	76	1	1	2	4	19	10	1	1	1	1	3	2	-1	2	1	1	2	1	1	2	2	7	3	2	2	4	3	8	2	6	4	3	4	1	1	1	4	1	2	2	1	5	7	4	3	1	3	-1
2015	76	1	1	1	4	17	6	4	1	1	2	5	1	1	2	1	2	2	2	2	3	2	7	3	2	2	4	3	8	2	5	1	4	3	1	5	1	2	1	4	1	1	2	2	2	1	1	-1	-1
2015	76	1	1	2	4	16	11	4	1	1	8	4	2	-1	2	1	1	2	1	1	2	2	7	3	2	2	6	3	8	2	4	6	1	5	1	5	5	5	1	5	1	1	2	5	4	8	6	1	1
2015	76	1	1	1	4	19	7	1	1	1	2	7	2	-1	2	1	2	1	1	1	2	2	7	3	2	2	4	3	8	2	3	5	4	4	1	6	1	1	1	3	1	1	5	2	2	1	1	-1	-1
2015	76	1	1	2	4	17	2	4	2	1	1	3	1	1	2	1	1	1	1	1	2	2	7	3	1	2	4	3	1	1	8	3	8	2	1	5	1	3	1	2	2	1	2	3	3	1	1	-1	-1
2015	76	1	1	1	1	15	7	5	1	1	3	5	1	1	2	1	1	2	2	1	2	2	7	3	2	2	4	3	8	1	7	2	8	6	1	6	1	4	1	3	1	1	4	4	5	1	1	-1	-1
2015	76	1	1	2	1	16	12	4	1	1	2	3	2	-1	1	1	1	1	1	1	4	1	7	3	2	2	5	3	8	2	8	4	8	4	1	6	5	5	1	2	1	1	3	4	5	8	6	1	1
2015	76	1	1	2	1	11	8	9	1	1	7	4	2	-1	1	1	1	1	1	2	2	2	1	1	1	2	5	4	8	3	8	3	8	2	1	6	1	4	1	1	5	1	7	5	2	1	2	-1	1
2015	76	1	1	1	2	11	12	9	1	1	7	5	1	1	1	1	1	2	1	1	3	2	1	1	2	2	2	3	8	2	8	2	8	4	1	5	1	4	1	3	1	2	3	4	3	1	1	-1	-1
2015	76	1	1	2	4	11	6	10	1	1	7	4	2	-1	1	1	1	1	1	1	3	1	1	1	2	2	6	3	4	3	6	1	3	1	3	1	3	-1	2	3	1	2	2	5	2	1	1	-1	-1
2015	76	1	1	1	1	11	3	10	1	2	7	3	2	-1	2	1	1	1	2	1	2	2	1	1	2	2	1	2	8	2	8	4	8	5	1	1	5	-1	2	4	2	1	4	4	3	5	1	1	-1
2015	76	1	1	2	1	11	9	9	1	1	8	4	2	-1	1	1	1	1	1	1	3	2	1	1	2	2	6	3	2	1	8	1	3	1	1	6	5	-1	2	1	1	1	4	7	1	6	6	2	2
2015	76	1	1	2	4	11	1	10	1	1	4	7	2	-1	1	2	1	1	1	1	2	2	1	1	2	2	1	1	8	2	8	5	5	5	1	5	1	-1	2	4	1	1	5	4	3	1	1	-1	-1
2015	76	1	1	2	4	11	12	9	1	1	8	4	2	-1	1	1	1	1	2	1	3	2	1	1	2	2	5	3	1	2	5	3	8	1	1	1	1	4	1	3	2	3	7	5	1	2	2	2	2
2015	76	1	1	2	4	13	6	7	1	2	4	4	2	-1	1	1	1	1	1	2	3	2	1	1	1	2	6	3	8	1	8	4	8	6	1	5	5	5	1	1	6	3	7	7	7	1	1	-1	-1
2015	76	1	1	2	4	11	10	9	1	2	7	2	2	-1	2	1	1	1	1	1	3	2	1	1	1	2	4	1	8	5	5	4	7	7	1	6	1	5	1	4	3	1	3	3	2	1	1	-1	-1
2015	76	1	1	2	2	12	4	9	1	1	7	3	2	-1	2	1	1	1	1	1	3	2	1	1	1	2	6	2	3	8	2	4	3	8	1	1	4	1	1	8	2	1	4	3	7	4	1	1	-1
2015	76	1	1	2	1	11	12	9	1	1	2	6	2	-1	2	1	1	1	1	1	2	2	1	1	2	2	5	2	8	1	8	2	1	1	1	1	6	1	1	7	1	1	3	1	1	1	1	-1	-1
2015	76	1	1	1	2	14	4	7	1	1	8	4	2	-1	1	1	1	1	2	2	3	2	1	1	1	2	4	1	8	6	5	8	7	5	1	6	1	-1	2	3	2	1	4	4	6	6	6	1	1
2015	76	1	1	2	1	11	8	9	1	1	7	5	2	-1	1	1	1	1	1	1	4	2	1	1	1	2	1	3	8	1	3	1	4	2	1	5	1	5	1	2	1	1	3	3	2	2	1	2	-1
2015	76	1	1	2	2	14	5	7	2	1	8	7	2	-1	2	1	1	1	1	2	2	2	1	1	1	2	2	3	4	4	6	5	6	6	5	4	6	-1	2	3	1	1	5	6	6	6	6	2	2
2015	76	1	1	1	4	11	9	10	1	1	8	5	2	-1	1	1	1	1	1	2	5	1	1	1	2	2	6	5	8	2	8	4	1	5	1	1	1	-1	2	6	2	2	1	4	4	1	1	-1	-1
2015	76	1	1	1	4	12	12	8	1	1	1	6	2	-1	1	2	1	1	1	1	3	2	1	1	1	2	5	2	3	1	1	1	1	4	1	1	1	-1	2	1	1	2	2	2	4	7	7	3	3
2015	76	1	1	1	1	14	10	6	1	2	5	3	2	-1	1	1	1	1	2	2	3	2	1	1	2	2	5	1	7	8	4	8	1	8	6	5	1	-1	2	2	7	1	2	2	7	6	6	1	1
2015	76	1	1	2	4	12	12	10	1	2	7	5	2	-1	2	1	1	2	1	2	2	2	1	1	1	2	2	3	2	1	8	1	8	4	5	5	1	5	1	8	4	1	6	7	3	2	1	1	-1
2015	76	1	1	2	4	11	12	10	1	1	7	7	2	-1	1	2	1	1	1	1	4	2	1	1	2	2	6	3	8	1	8	2	8	3	1	5	1	-1	2	2	1	1	7	7	3	1	2	-1	1
2015	76	1	1	2	4	11	11	9	1	1	6	4	2	-1	2	1	1	1	1	1	3	2	1	1	2	2	3	3	8	1	5	1	8	3	1	6	5	-1	2	3	1	1	7	2	3	1	1	-1	-1
2015	76	1	1	2	4	11	7	9	1	2	7	5	2	-1	1	1	1	1	1	2	3	2	1	1	2	2	5	3	7	4	8	2	8	3	1	5	5	-1	2	5	1	1	3	3	4	1	1	-1	-1
2015	76	1	1	2	1	11	11	9	1	2	4	5	2	-1	1	1	2	1	1	2	3	2	1	1	2	2	6	1	8	2	7	7	4	2	2	5	6	5	1	4	7	2	2	2	2	1	1	-1	-1
2015	76	1	1	2	4	11	4	10	1	1	5	4	2	-1	2	1	1	1	1	1	4	2	1	1	1	2	2	3	1	8	1	8	8	8	1	3	5	-1	2	8	8	1	2	1	7	8	1	1	-1
2015	76	1	1	1	1	11	8	9	2	2	8	3	2	-1	1	1	1	1	1	2	2	2	1	1	1	2	5	1	2	1	2	1	8	1	5	6	1	-1	2	1	1	1	7	7	1	1	2	-1	2
2015	76	1	1	1	1	13	3	8	1	2	7	4	2	-1	2	1	1	1	1	1	3	1	1	1	1	2	5	1	7	8	8	2	8	5	1	5	1	-1	2	5	7	3	6	7	7	1	1	-1	-1
2015	76	1	1	1	2	11	11	9	1	1	8	5	2	-1	1	2	1	1	1	2	3	2	1	1	2	2	4	1	4	1	2	3	5	1	1	1	1	-1	2	1	2	1	2	3	3	1	1	-1	-1
2015	76	1	1	1	1	11	2	10	1	1	2	3	2	-1	1	1	1	1	1	2	3	2	1	1	1	2	1	3	8	2	4	1	1	4	1	1	1	-1	2	2	1	1	2	1	7	1	1	-1	-1
2015	76	1	1	2	4	11	2	10	1	1	8	5	2	-1	1	2	1	1	1	2	2	2	1	1	1	2	5	1	8	5	8	3	8	3	1	6	1	1	1	6	4	1	7	6	4	3	1	1	-1
2015	76	1	1	2	2	11	11	9	1	1	8	5	2	-1	2	1	2	1	2	1	2	2	1	1	1	2	6	5	6	1	1	1	3	4	5	1	6	-1	3	3	1	1	5	1	2	1	1	-1	-1
2015	76	1	1	1	2	13	3	8	2	1	8	5	2	-1	1	1	1	1	1	2	2	2	3	3	2	1	1	1	8	4	8	5	8	4	6	1	1	1	1	2	3	1	6	3	4	5	8	2	3
2015	76	1	1	2	5	14	3	7	1	1	2	6	2	-1	1	1	2	2	1	1	2	2	3	3	2	2	6	3	8	8	7	8	8	2	1	5	1	1	1	2	1	1	5	4	3	1	1	-1	-1
2015	76	1	1	1	1	12	2	9	1	1	1	6	2	-1	2	2	2	2	1	1	2	2	3	3	2	2	2	5	8	2	5	4	5	1	1	1	1	2	1	3	1	1	3	7	3	1	1	-1	-1
2015	76	1	1	1	3	12	11	8	1	1	7	4	1	1	2	1	1	1	1	1	3	2	3	3	2	2	5	3	8	8	5	8	8	7	1	5	1	-1	3	8	8	2	2	2	2	7	7	1	1
2015	76	1	1	1	4	13	1	8	2	1	1	2	1	1	2	1	1	1	2	1	4	2	3	3	2	2	5	3	1	8	8	1	8	8	1	6	1	-1	2	8	1	1	7	7	3	8	8	1	1
2015	76	1	1	1	1	16	2	5	1	2	8	6	2	-1	1	2	1	1	2	1	2	2	3	3	2	2	6	1	6	1	2	4	3	3	1	2	2	2	1	1	1	5	7	5	7	6	6	2	2
2015	76	1	1	2	4	15	10	5	1	1	2	7	2	-1	2	1	2	2	1	2	2	2	3	3	2	2	5	3	1	4	8	1	2	3	1	1	1	1	1	2	3	1	3	4	6	6	6	3	3
2015	76	1	1	2	4	13	5	8	1	1	8	6	2	-1	1	1	2	2	2	1	2	1	3	3	1	2	1	5	2	3	8	7	7	5	1	1	1	3	1	8	1	1	3	3	2	1	1	-1	-1
2015	76	1	1	1	4	15	2	6	1	1	4	4	2	-1	1	1	1	1	2	1	2	2	3	3	2	2	6	3	8	1	2	2	8	4	5	1	1	1	1	2	4	1	3	4	5	1	1	-1	-1
2015	76	1	1	1	1	17	8	3	2	2	1	1	1	1	1	1	1	1	2	1	3	2	3	3	2	2	5	3	3	8	1	2	8	8	6	1	1	5	1	1	5	1	7	3	7	2	1	7	-1
2015	76	1	1	2	4	13	9	7	1	1	8	4	2	-1	2	1	2	2	2	1	2	2	3	3	2	2	6	3	1	1	2	3	2	8	5	5	1	5	1	1	1	1	1	1	7	7	7	1	1
2015	76	1	1	2	4	14	12	6	1	1	2	5	2	-1	2	1	2	2	2	1	2	1	3	3	2	2	2	3	8	8	8	8	8	8	5	1	1	1	1	8	3	1	4	6	6	6	7	1	1
2015	76	1	1	2	3	14	6	7	1	1	2	5	2	-1	2	1	2	2	1	1	2	2	3	3	2	2	6	3	7	1	5	1	8	2	1	5	1	1	1	3	2	1	7	5	2	1	1	-1	-1
2015	76	1	1	1	5	14	3	7	1	2	2	6	2	-1	1	2	2	2	1	1	2	2	3	3	2	2	2	5	8	3	5	3	3	2	1	1	1	2	1	3	1	1	2	7	2	6	6	3	3
2015	76	1	1	1	4	13	9	7	1	1	2	4	1	1	1	1	2	1	2	1	2	2	3	3	2	2	1	3	8	3	3	2	3	5	1	1	1	5	1	8	1	1	5	7	7	1	8	-1	1
2015	76	1	1	1	1	12	7	8	1	1	1	5	2	-1	2	1	2	2	1	1	2	2	3	3	2	2	6	3	8	1	2	1	8	1	1	5	1	1	1	1	1	1	4	2	2	1	1	-1	-1
2015	76	1	1	1	3	13	12	7	2	1	3	2	2	-1	2	2	2	2	2	2	2	2	3	3	2	2	5	3	3	3	5	5	5	5	6	5	6	-1	3	3	5	1	4	4	5	7	4	3	3
2015	76	1	1	2	4	13	7	7	1	1	2	5	2	-1	1	2	2	2	1	1	2	2	3	2	2	2	2	3	8	1	8	8	1	4	1	3	1	1	1	1	1	1	2	2	2	1	1	-1	-1
2015	76	1	1	1	1	12	6	8	1	1	4	5	1	1	2	1	2	2	1	1	2	2	3	3	1	2	1	3	8	7	1	3	2	7	1	5	1	1	1	1	1	1	7	1	6	8	8	4	4
2015	76	1	1	1	1	14	11	6	2	2	8	10	2	-1	1	1	1	1	1	1	5	1	3	3	1	1	1	1	8	8	1	1	8	8	6	1	2	1	1	8	8	1	1	1	7	1	1	-1	-1
2015	76	1	1	1	4	16	8	4	2	1	2	3	2	-1	2	1	2	2	2	1	2	2	3	3	1	2	1	3	4	2	6	4	4	2	2	5	1	4	1	1	1	1	2	3	2	4	5	3	3
2015	76	1	1	1	5	16	11	4	1	2	1	3	1	1	2	1	2	2	1	1	1	2	4	3	2	2	5	3	7	1	6	4	8	3	4	1	1	3	1	2	1	1	3	4	7	2	1	1	-1
2015	76	1	1	1	1	16	3	5	1	1	1	8	2	-1	2	1	2	1	1	1	3	2	3	3	1	1	2	1	8	8	8	2	8	8	1	1	1	1	1	8	8	1	1	1	1	1	8	-1	7
2015	76	1	1	2	4	15	6	6	1	1	8	7	2	-1	2	2	2	2	2	1	2	2	3	3	2	2	5	3	8	8	4	8	8	6	1	1	1	1	1	6	1	1	2	2	2	1	1	-1	-1
2015	76	1	1	1	3	12	6	8	1	2	1	6	2	-1	2	1	1	2	1	2	3	2	3	3	2	2	2	1	8	5	7	6	8	8	1	5	1	-1	2	7	3	1	3	7	3	7	7	2	2
2015	76	1	1	1	4	13	7	7	1	2	1	4	2	-1	2	1	2	1	2	2	2	2	4	3	2	2	6	3	5	1	4	1	3	5	1	6	1	-1	3	2	1	2	2	2	2	6	6	2	2
2015	76	1	1	2	1	14	7	6	1	1	8	3	2	-1	2	1	1	1	1	2	2	2	3	3	1	2	6	3	8	1	8	1	8	2	1	6	1	1	1	4	2	1	3	7	2	1	1	-1	-1
2015	76	1	1	1	1	16	4	5	1	1	8	5	2	-1	1	2	2	2	2	2	1	2	3	3	2	2	6	3	1	1	8	1	4	1	3	1	1	5	1	1	1	1	2	2	2	1	3	-1	2
2015	76	1	1	2	4	13	4	8	1	1	8	5	2	-1	1	1	2	2	2	1	2	2	3	3	2	2	6	3	8	1	8	4	8	1	1	6	1	1	1	1	1	1	7	7	1	1	1	-1	-1
2015	76	1	1	2	1	14	12	6	1	1	2	4	2	-1	1	1	2	2	2	1	2	2	3	3	2	2	5	3	1	2	8	8	4	8	1	5	1	1	1	8	2	4	3	7	7	2	2	6	6
2015	76	1	1	2	5	16	12	4	1	2	1	3	2	-1	2	1	2	2	2	2	2	1	4	1	2	2	2	3	8	3	8	8	6	8	5	1	1	-1	2	1	1	1	3	2	5	6	6	1	1
2015	76	1	1	2	4	15	6	5	1	1	3	6	2	-1	2	1	2	2	1	1	2	2	4	1	2	2	2	1	2	8	8	5	8	1	1	5	1	4	1	1	1	1	6	4	2	1	1	-1	-1
2015	76	1	1	2	4	17	9	3	1	2	8	7	2	-1	1	1	2	2	1	1	1	2	4	1	2	2	6	3	1	1	2	8	5	8	6	1	6	1	1	2	5	1	2	2	5	1	1	-1	-1
2015	76	1	1	1	4	15	11	5	1	1	5	4	2	-1	2	1	2	2	2	1	1	2	4	1	2	2	4	3	8	3	1	2	1	2	1	6	6	5	1	1	1	1	4	2	2	6	6	5	5
2015	76	1	1	1	1	16	5	5	1	1	2	5	2	-1	1	2	1	1	2	2	2	2	4	1	2	2	2	3	3	1	2	2	2	2	1	6	1	4	1	1	2	1	3	2	2	6	6	2	2
2015	76	1	1	1	4	13	9	7	1	1	8	9	2	-1	1	2	2	2	1	1	2	2	4	1	2	2	5	3	8	1	4	1	1	4	1	5	1	4	1	1	1	1	2	2	2	6	6	2	2
2015	76	1	1	1	5	14	4	7	2	1	1	3	1	1	2	1	2	2	2	1	2	2	4	1	2	2	6	2	8	1	8	4	6	8	1	5	1	3	1	2	1	3	2	7	7	3	3	1	3
2015	76	1	1	2	4	14	8	6	1	1	8	4	2	-1	2	1	1	2	1	2	3	2	4	1	2	1	6	3	8	2	8	2	4	3	1	6	1	1	1	2	1	1	6	7	3	6	1	1	-1
2015	76	1	1	1	4	13	7	7	1	2	5	3	2	-1	1	1	1	1	1	1	2	2	4	1	1	2	2	3	8	3	5	4	8	8	1	5	1	1	1	4	3	1	3	3	4	6	6	1	1
2015	76	1	1	2	2	13	7	7	1	1	5	5	2	-1	2	2	2	1	1	1	2	2	4	1	2	2	2	3	8	1	4	1	4	1	1	5	1	4	1	1	1	1	3	7	1	6	6	1	1
2015	76	1	1	1	4	14	9	6	1	2	5	3	2	-1	2	1	1	1	2	2	2	2	4	1	2	2	6	1	5	4	3	1	1	4	5	1	1	4	1	5	1	1	2	2	2	6	4	2	2
2015	76	1	1	1	1	14	12	6	1	1	5	4	2	-1	1	2	1	1	2	1	2	2	4	1	2	2	5	3	6	3	7	2	7	4	4	4	6	-1	2	3	1	1	5	3	5	6	6	2	2
2015	76	1	1	1	1	16	7	4	1	1	2	5	1	1	2	1	1	1	1	1	2	2	4	1	2	2	3	3	8	1	8	1	1	3	1	6	5	5	1	2	1	1	3	4	2	6	6	1	1
2015	76	1	1	1	2	15	5	6	1	2	5	7	1	1	2	1	1	1	1	1	2	2	4	1	2	2	2	3	8	1	8	8	8	1	1	1	5	1	1	8	8	1	7	7	2	8	8	1	1
2015	76	1	1	2	2	14	2	7	1	2	2	4	2	-1	1	1	2	1	2	2	2	2	4	1	2	1	2	2	2	2	3	2	8	2	1	1	1	4	1	2	1	1	4	3	5	1	1	-1	-1
2015	76	1	1	1	2	12	8	8	1	1	3	3	2	-1	2	2	1	2	2	1	2	2	1	1	2	1	1	4	8	1	1	8	8	1	1	1	1	1	1	8	1	1	7	2	2	8	8	1	1
2015	76	1	1	1	1	11	6	9	2	1	7	5	2	-1	1	1	1	1	1	1	5	1	1	1	2	2	5	1	1	4	5	4	5	5	1	4	6	5	1	3	1	3	3	6	4	1	6	-1	2
2015	76	1	1	1	2	11	9	9	1	2	6	2	2	-1	2	1	1	1	2	1	2	2	1	1	2	2	6	3	8	1	8	3	8	1	1	5	1	4	1	3	1	1	4	4	2	8	8	1	1
2015	76	1	1	2	1	12	8	9	1	1	7	4	2	-1	2	1	1	1	1	1	2	1	1	1	1	2	6	3	3	3	8	5	7	2	5	1	5	5	1	3	2	4	3	2	2	1	1	-1	-1
2015	76	1	1	2	2	11	9	9	1	2	8	2	1	1	2	1	2	2	2	2	2	2	1	1	1	2	6	1	7	1	8	8	7	8	1	6	1	-1	3	8	1	1	7	7	1	8	7	6	6
2015	76	1	1	2	1	11	6	9	1	1	5	3	2	-1	2	2	2	1	1	1	4	1	1	1	2	2	5	5	7	5	8	5	8	2	1	5	5	4	1	4	6	1	7	7	4	8	7	2	2
2015	76	1	1	1	4	12	5	9	1	2	7	2	2	-1	1	1	1	1	1	2	3	1	1	1	2	2	5	1	3	4	8	5	3	4	1	5	1	5	1	7	1	1	5	4	5	8	8	1	1
2015	76	1	1	2	4	11	12	9	1	2	8	4	2	-1	2	2	2	2	2	1	2	2	1	1	1	1	6	3	8	1	8	1	2	1	1	5	1	4	1	1	1	1	7	7	1	1	1	-1	-1
2015	76	1	1	1	1	11	8	9	1	2	8	3	2	-1	2	1	1	1	1	1	3	1	1	1	2	2	6	3	8	4	3	3	1	4	5	5	1	-1	3	2	1	3	2	2	2	6	4	1	1
2015	76	1	1	1	1	11	9	9	2	1	8	4	2	-1	1	1	1	2	2	1	2	2	1	1	1	1	1	2	8	2	1	1	1	1	1	6	5	4	1	1	1	1	6	4	3	6	6	1	1
2015	76	1	1	1	4	11	10	9	1	1	5	4	2	-1	1	1	1	1	1	1	3	1	1	1	2	2	4	3	8	3	8	1	1	1	1	1	6	3	1	1	1	1	3	6	1	7	7	1	1
2015	76	1	1	2	1	11	9	9	1	2	7	3	2	-1	1	2	1	1	2	1	2	2	1	1	1	2	2	3	2	2	4	3	4	2	5	5	5	1	1	4	4	3	3	4	2	7	7	1	1
2015	76	1	1	1	5	11	1	10	1	1	8	5	2	-1	1	2	1	1	1	1	4	1	1	1	2	2	6	4	8	4	1	5	1	4	1	6	1	5	1	8	1	2	1	1	3	1	1	-1	-1
2015	76	1	1	1	1	11	2	1	1	2	1	2	1	2	1	1	1	1	1	2	5	1	2	2	1	2	3	3	2	2	3	4	1	8	4	2	6	1	1	1	8	1	1	2	3	2	8	3	4
2015	76	1	1	2	4	12	1	9	1	1	6	4	2	-1	1	1	1	1	1	1	3	1	2	1	2	2	1	5	8	1	3	4	8	1	6	1	6	4	1	1	1	1	4	7	2	1	1	-1	-1
2015	76	1	1	2	1	12	8	8	1	1	8	5	2	-1	2	2	2	2	2	1	2	2	1	1	2	2	6	5	8	4	7	5	8	3	1	5	1	-1	3	4	1	1	5	4	2	1	1	-1	-1
2015	76	1	1	2	4	12	4	9	1	1	8	4	2	-1	1	1	1	1	1	1	3	2	1	1	2	2	5	1	8	2	8	5	8	1	1	5	1	5	1	5	4	1	5	4	3	1	3	-1	1
2015	76	1	1	2	4	11	10	9	1	1	8	4	2	-1	2	2	2	2	2	1	1	2	1	1	2	2	2	5	8	1	2	1	1	1	1	6	1	-1	3	2	1	1	1	1	1	1	1	-1	-1
2015	76	1	1	2	4	11	6	9	2	2	8	2	2	-1	2	1	1	1	2	2	2	2	1	1	2	2	5	3	8	3	3	4	1	2	5	6	1	5	1	2	1	1	2	2	2	6	6	2	1
2015	76	1	1	1	4	11	11	9	1	2	7	5	2	-1	2	1	1	1	1	1	3	1	1	1	1	2	5	1	8	3	6	3	8	3	1	5	5	5	1	6	3	3	7	7	4	6	6	1	1
2015	76	1	1	1	4	12	5	9	2	2	8	2	2	-1	2	1	1	2	2	1	2	2	1	1	2	2	6	1	2	2	1	1	7	5	1	1	1	2	1	1	1	1	7	2	7	7	1	1	-1
2015	76	1	1	1	1	13	1	8	1	2	7	4	2	-1	2	1	1	1	1	1	3	2	1	1	1	2	5	2	8	8	7	6	7	8	1	1	1	1	1	6	3	1	6	6	6	6	6	3	3
2015	76	1	1	2	3	11	2	9	1	1	8	5	2	-1	2	1	2	2	1	1	2	1	1	1	2	2	4	3	8	4	8	5	8	5	1	5	1	4	1	2	1	1	7	7	6	8	8	1	1
2015	76	1	1	1	2	12	7	8	1	2	1	5	2	-1	2	2	1	1	2	1	2	2	1	1	2	1	1	1	8	1	7	1	8	1	1	6	1	4	1	1	1	2	5	3	1	3	6	2	4
2015	76	1	1	1	4	11	12	9	1	1	8	4	2	-1	2	1	2	2	1	1	2	2	1	1	2	2	4	3	8	4	8	4	8	2	1	5	1	1	1	8	3	1	5	4	3	3	3	1	1
2015	76	1	1	2	4	11	12	9	1	1	8	4	2	-1	1	2	2	2	1	1	2	2	1	1	2	2	6	5	8	1	2	2	1	1	1	1	5	-1	3	1	1	3	7	2	2	6	6	3	3
2015	76	1	1	1	1	11	8	9	2	1	8	4	1	1	2	2	2	2	2	1	2	2	1	1	1	2	3	1	8	1	1	1	2	7	1	2	1	1	1	4	2	3	2	4	4	6	1	1	-1
2015	76	1	1	1	4	11	11	9	1	1	8	6	2	-1	2	2	2	2	1	1	2	2	1	1	2	2	6	4	1	2	1	8	1	6	1	1	1	-1	3	3	2	1	4	1	3	6	2	1	1
2015	76	1	1	2	1	11	7	9	1	2	7	5	2	-1	2	1	1	2	1	1	4	2	1	1	2	2	3	3	8	2	8	3	7	2	1	6	1	-1	3	4	1	1	4	4	3	8	7	4	4
2015	76	1	1	1	1	12	8	9	1	1	5	4	2	-1	1	1	2	1	1	1	3	2	2	1	2	2	2	4	5	1	4	5	1	1	1	4	1	3	1	4	1	3	1	2	3	3	1	2	-1
2015	76	1	1	1	4	11	2	10	1	1	5	5	2	-1	1	2	1	1	1	1	2	2	1	1	2	2	6	2	8	5	8	2	6	7	1	1	1	-1	3	2	1	1	7	7	2	6	1	1	-1
2015	76	1	1	1	1	12	4	9	1	1	5	4	2	-1	1	1	1	1	1	1	3	2	1	1	2	2	1	1	8	8	8	8	8	4	1	1	1	1	1	8	1	1	4	4	3	6	6	1	1
2015	76	1	1	2	4	11	11	9	1	2	2	5	2	-1	2	1	1	2	2	1	2	2	1	1	1	2	2	3	2	8	8	8	2	7	1	1	1	1	1	2	1	3	3	7	4	8	8	2	7
2015	76	1	1	1	1	11	5	10	1	1	8	5	2	-1	2	2	1	1	1	1	3	1	1	1	2	2	4	1	6	4	3	3	3	4	3	6	4	2	1	4	1	1	3	3	2	6	6	2	2
2015	76	1	1	1	1	12	11	8	1	2	2	3	2	-1	2	1	2	2	2	2	2	2	1	1	1	2	1	3	8	2	4	7	6	2	1	2	1	4	1	2	1	1	5	4	3	6	2	2	2
2015	76	1	1	1	4	12	1	9	1	1	7	3	2	-1	1	1	1	1	1	1	3	2	1	1	2	2	5	1	2	6	3	6	5	7	1	5	1	1	1	6	5	1	4	4	3	6	5	2	2
2015	76	1	1	2	1	11	1	10	1	1	8	5	1	1	1	1	1	2	2	1	3	2	5	1	1	2	2	5	2	2	7	8	7	7	1	1	5	4	1	3	2	1	5	5	2	7	7	1	1
2015	76	1	1	1	2	13	8	7	1	1	1	4	2	-1	2	2	2	2	2	1	2	2	1	1	1	1	5	3	8	3	6	3	7	2	1	4	1	1	1	4	1	2	4	7	3	6	6	1	2
2015	76	1	1	2	4	13	8	7	1	2	2	3	2	-1	2	2	2	2	1	2	2	2	1	1	2	2	2	3	8	1	2	2	1	1	1	5	6	4	1	1	1	1	1	1	1	6	6	2	2
2015	76	1	1	2	4	11	10	9	1	1	5	4	2	-1	2	1	1	1	1	1	4	2	1	1	2	2	5	1	4	3	6	8	7	2	1	5	1	-1	3	6	2	1	5	4	3	6	6	1	1
2015	76	1	1	2	4	12	4	9	1	1	8	3	2	-1	2	1	1	2	1	1	2	2	1	1	2	2	99	1	4	2	5	6	3	1	1	5	1	4	1	6	3	3	1	5	1	8	5	5	4
2015	76	1	1	1	1	12	11	8	1	1	4	4	1	1	2	2	2	2	2	1	2	2	1	1	1	1	1	1	8	1	1	1	8	1	1	1	6	1	1	1	1	3	2	7	1	8	1	2	-1
2015	76	1	1	1	4	12	8	8	1	1	2	4	2	-1	2	2	2	2	2	1	2	2	1	1	2	2	5	1	8	1	1	8	1	1	5	1	5	1	1	8	8	3	3	7	1	1	1	-1	-1
2015	76	1	1	1	4	11	12	9	1	1	8	3	2	-1	2	1	2	2	2	1	2	2	1	1	2	2	1	3	1	8	1	4	1	3	1	6	6	5	1	5	1	1	1	1	2	1	1	-1	-1
2015	76	1	1	1	4	11	10	9	1	2	2	3	2	-1	2	1	2	2	1	1	2	2	1	1	2	2	6	3	8	4	3	8	5	4	1	1	1	5	1	7	2	1	5	2	3	6	2	2	1
2015	76	1	1	1	4	12	1	9	1	1	7	4	2	-1	2	2	1	1	2	1	2	2	1	1	2	2	1	3	8	4	1	2	1	1	1	1	5	4	1	5	1	1	3	1	3	3	5	1	4
2015	76	1	1	1	4	11	8	9	1	1	8	3	2	-1	2	2	1	1	2	1	2	2	1	1	2	2	5	1	8	7	1	2	1	1	1	1	5	5	1	1	1	3	1	1	2	1	1	-1	-1
2015	76	1	1	2	3	11	1	10	1	1	7	4	2	-1	2	1	1	1	1	1	2	2	1	1	2	2	5	3	4	3	1	3	2	1	1	1	1	4	1	2	1	2	2	2	2	6	6	1	1
2015	76	1	1	1	1	11	9	9	2	1	2	3	2	-1	2	1	2	2	2	1	2	1	1	1	2	2	6	5	8	3	2	2	1	1	1	4	1	3	1	1	1	3	1	4	1	8	8	1	1
2015	76	1	1	1	4	12	4	9	1	1	1	5	2	-1	2	1	2	1	2	2	1	2	1	1	2	2	4	1	8	6	1	6	1	4	1	6	1	1	1	3	5	1	2	1	4	6	6	1	1
2015	76	1	1	1	4	13	2	8	1	1	2	5	1	99	2	1	1	1	1	1	2	1	1	1	2	2	1	1	8	8	8	8	8	8	1	1	1	5	1	2	7	1	7	7	7	8	8	1	1
2015	76	1	1	1	1	12	10	8	1	1	8	3	2	-1	2	1	2	2	1	1	3	2	2	1	2	2	5	3	8	1	6	2	3	1	1	6	1	1	1	1	2	1	3	4	1	1	1	-1	-1
2015	76	1	1	2	4	15	11	5	1	1	1	3	1	1	1	1	1	1	1	1	2	2	2	1	2	2	2	3	8	1	8	3	1	4	1	6	1	1	1	2	1	3	3	6	2	6	6	1	1
2015	76	1	1	1	1	12	1	9	2	2	8	3	2	-1	1	2	1	1	2	1	2	2	2	1	1	2	4	1	8	3	2	4	5	2	1	6	1	4	1	2	2	1	4	4	2	6	6	1	1
2015	76	1	1	1	4	12	3	9	1	1	2	4	2	-1	2	1	2	2	2	1	2	2	2	1	2	1	5	1	8	3	4	3	8	2	1	1	1	1	1	2	99	1	4	2	2	1	1	-1	-1
2015	76	1	1	2	4	13	6	8	1	1	1	4	2	-1	2	2	2	2	2	1	1	2	2	1	2	2	6	3	8	2	4	3	2	1	1	1	1	2	1	1	1	1	4	4	2	1	1	-1	-1
2015	76	1	1	2	4	13	5	8	1	1	2	4	2	-1	2	2	1	2	1	1	3	2	2	1	2	2	5	3	8	6	7	6	7	1	2	1	1	1	1	5	1	1	6	7	2	1	1	-1	-1
2015	76	1	1	2	4	13	6	8	1	1	8	6	2	-1	2	1	1	2	2	1	2	2	2	1	2	2	6	3	1	2	5	4	4	3	1	6	1	1	1	2	2	1	4	4	4	6	6	1	1
2015	76	1	1	1	2	13	5	8	1	1	8	5	2	-1	2	2	2	2	2	1	2	2	2	1	2	2	6	4	8	3	5	3	4	3	1	5	1	2	1	5	2	1	7	6	2	1	1	-1	-1
2015	76	1	1	1	4	15	10	5	1	1	8	5	1	1	2	2	2	2	2	1	2	2	2	1	2	2	6	5	8	4	8	6	8	1	1	1	1	1	1	8	1	1	7	5	2	1	1	-1	-1
2015	76	1	1	2	1	13	5	8	1	2	2	3	2	-1	2	1	1	2	1	1	2	2	2	1	2	2	5	3	8	8	8	5	8	2	1	6	1	4	1	8	7	1	4	4	2	1	1	-1	-1
2015	76	1	1	2	1	12	1	9	1	1	8	5	2	-1	2	2	2	2	1	1	3	99	2	1	2	2	5	3	4	1	4	1	1	6	1	5	1	5	1	1	1	1	6	4	6	1	1	-1	-1
2015	76	1	1	2	4	13	5	8	1	1	8	6	2	-1	2	2	2	2	2	1	2	2	2	1	2	2	6	5	8	2	6	7	4	3	1	5	6	4	1	4	2	1	5	7	6	1	1	-1	-1
2015	76	1	1	2	4	13	8	7	1	1	2	4	2	-1	2	2	2	2	2	1	1	2	2	1	1	2	2	3	8	2	1	3	1	1	1	6	1	-1	3	2	1	1	1	1	1	1	1	-1	-1
2015	76	1	1	1	4	13	8	7	1	1	1	5	2	-1	2	1	2	2	2	1	2	2	2	1	1	2	2	2	2	8	2	1	1	4	1	1	1	-1	3	8	1	1	3	4	3	1	1	-1	-1
2015	76	1	1	1	4	15	4	6	1	1	2	5	2	-1	1	1	2	2	2	1	3	1	4	1	2	2	3	1	4	2	8	4	6	2	1	5	1	2	1	5	2	1	3	3	2	1	1	-1	-1
2015	76	1	1	1	1	17	12	3	1	1	2	3	2	-1	1	2	2	2	1	1	3	2	4	1	2	2	6	4	8	1	3	8	8	6	5	6	1	-1	3	4	1	1	3	3	4	1	1	-1	-1
2015	76	1	1	2	2	19	11	1	1	1	1	4	2	-1	2	2	2	2	2	1	2	2	4	1	2	2	1	4	3	1	4	3	3	1	1	1	1	5	1	4	1	1	2	4	1	1	1	-1	-1
2015	76	1	1	2	1	14	3	7	2	2	8	3	2	-1	2	1	2	2	1	1	2	2	4	1	1	2	6	5	8	8	8	5	1	6	5	1	1	5	1	8	4	1	1	4	4	1	1	-1	-1
2015	76	1	1	1	4	14	10	6	2	2	8	4	2	-1	2	1	2	2	2	1	2	2	4	1	2	2	2	4	8	2	2	8	2	4	1	1	4	-1	2	4	1	1	3	2	3	1	1	-1	-1
2015	76	1	1	1	1	17	5	4	1	1	5	4	1	1	2	2	1	2	1	1	2	2	4	1	1	2	4	3	8	3	7	2	4	6	1	6	6	4	1	2	1	1	2	3	2	1	1	-1	-1
2015	76	1	1	1	4	14	6	6	1	2	2	5	2	-1	1	2	1	1	1	1	2	2	4	1	2	2	1	3	2	6	3	8	4	6	1	4	1	5	1	2	1	2	7	4	7	2	2	1	1
2015	76	1	1	1	1	15	9	5	1	1	8	10	1	1	2	2	2	2	2	1	2	2	4	1	2	2	2	3	8	4	8	6	8	7	1	6	1	-1	2	8	8	1	2	2	7	1	1	-1	-1
2015	76	1	1	2	1	14	11	6	2	1	2	6	2	-1	2	2	2	2	1	1	2	2	4	1	2	2	5	3	8	8	6	8	6	7	1	1	1	1	1	8	1	1	3	4	3	1	1	-1	-1
2015	76	1	1	2	4	14	8	6	1	2	8	3	2	-1	1	2	1	1	2	1	2	2	4	1	2	2	2	3	8	1	1	8	2	8	1	1	5	1	1	8	1	1	2	1	3	1	1	-1	-1
2015	76	1	1	2	1	16	4	5	1	1	2	5	2	-1	2	1	2	2	1	1	2	2	4	1	2	2	2	1	1	1	1	1	5	1	1	6	6	4	1	1	1	1	4	2	1	1	1	-1	-1
2015	76	1	1	1	4	15	12	5	1	1	8	4	2	-1	2	2	2	2	2	1	2	2	4	1	2	2	1	1	8	1	2	6	2	4	1	1	1	3	1	3	2	1	3	2	5	3	2	1	1
2015	76	1	1	2	4	14	3	7	1	1	8	6	2	-1	2	2	1	1	2	1	2	2	4	1	2	2	2	5	3	8	1	8	2	8	1	1	6	-1	2	8	2	1	3	1	4	1	6	-1	1
2015	76	1	1	1	1	16	10	4	1	1	2	5	2	-1	2	1	2	2	2	1	2	2	4	1	2	2	1	1	8	2	4	2	4	2	1	3	1	4	1	2	2	1	4	4	3	1	1	-1	-1
2015	76	1	1	2	4	17	4	4	1	1	2	6	2	-1	1	1	2	2	2	1	1	2	4	1	2	2	6	3	8	2	5	1	1	2	1	6	1	2	1	2	1	1	2	2	2	1	1	-1	-1
2015	76	1	1	2	4	19	5	1	1	1	2	7	2	-1	2	1	2	2	2	2	2	2	4	1	2	2	3	3	1	1	4	2	2	1	1	1	1	3	1	2	1	1	3	3	1	1	1	-1	-1
2015	76	1	1	1	4	14	1	7	1	1	2	5	1	1	2	1	2	2	2	1	3	2	1	1	2	2	2	3	8	1	8	8	6	1	1	6	1	3	1	6	1	1	4	4	1	1	1	-1	-1
2015	76	1	1	1	1	12	4	9	2	1	8	5	2	-1	1	1	2	2	2	1	2	2	1	1	2	2	6	5	8	1	6	3	1	1	6	6	1	4	1	1	1	1	1	2	2	1	1	-1	-1
2015	76	1	1	1	4	12	6	8	2	2	8	3	2	-1	2	2	2	2	2	2	2	2	1	1	2	2	5	3	8	2	8	4	4	3	1	6	1	3	1	1	1	1	5	5	4	8	8	1	1
2015	76	1	1	1	4	11	7	9	1	1	8	7	2	-1	2	1	1	1	2	1	2	1	1	1	99	2	5	3	1	1	8	3	3	2	6	1	5	5	1	2	2	1	6	4	5	6	6	1	1
2015	76	1	1	2	1	11	1	10	1	2	8	5	2	-1	2	2	2	2	2	1	2	2	1	1	2	2	1	1	8	2	1	1	2	1	5	1	5	-1	3	2	1	99	1	1	1	5	2	7	1
2015	76	1	1	1	4	15	8	6	1	2	8	5	1	1	2	1	2	2	2	1	2	2	1	1	1	2	1	4	8	1	1	1	1	8	1	6	1	5	1	2	1	1	3	1	7	1	1	-1	-1
2015	76	1	1	1	4	11	1	10	1	1	8	4	2	-1	1	2	1	2	2	1	2	2	1	1	1	2	2	5	8	1	1	1	1	1	1	1	1	1	1	1	1	1	1	7	1	8	8	2	2
2015	76	1	1	1	1	12	6	9	2	2	5	3	1	1	2	2	1	2	2	1	3	2	1	1	2	2	5	3	2	3	4	6	2	6	2	2	1	-1	2	4	2	1	1	2	2	6	6	2	2
2015	76	1	1	1	4	11	4	10	1	1	5	5	2	-1	2	1	1	1	2	1	2	2	1	1	2	2	5	3	8	1	8	7	8	5	1	1	1	2	1	6	1	1	7	6	5	1	1	-1	-1
2015	76	1	1	2	4	11	8	9	1	2	8	6	2	-1	2	2	1	2	2	1	2	2	1	1	2	2	1	3	8	1	8	8	5	2	1	1	1	-1	2	6	1	1	2	6	2	8	8	1	1
2015	76	1	1	2	4	13	1	8	1	1	6	5	2	-1	1	1	2	1	2	2	2	2	1	1	2	2	5	1	8	1	1	1	8	1	1	6	1	1	1	1	1	1	4	1	3	7	5	1	1
2015	76	1	1	1	2	12	5	9	1	1	8	3	2	-1	1	1	1	2	2	1	2	2	1	1	1	2	4	1	8	1	8	1	8	2	5	5	1	1	1	1	1	1	3	3	1	6	7	2	1
2015	76	1	1	1	1	12	10	8	1	2	3	2	2	-1	2	2	2	2	2	1	2	2	1	1	1	2	2	2	8	2	1	8	1	8	5	5	1	1	1	8	8	3	7	2	7	8	8	2	2
2015	76	1	1	2	4	12	3	9	1	1	8	5	2	-1	2	2	2	2	2	1	1	2	1	1	2	2	5	3	8	1	1	8	1	2	1	5	1	-1	3	1	1	3	7	3	3	8	6	2	2
2015	76	1	1	1	1	13	2	8	1	2	8	2	2	-1	1	2	1	1	2	2	2	2	1	1	2	2	5	3	8	2	8	4	3	4	5	1	6	2	1	2	1	1	5	4	4	8	8	1	1
2015	76	1	1	1	4	11	3	9	1	1	7	5	2	-1	2	1	1	1	1	1	2	1	1	1	1	1	5	1	8	8	2	2	2	8	1	5	5	5	1	2	2	1	3	3	7	7	6	1	1
2015	76	1	1	2	4	11	9	9	1	2	7	3	2	-1	1	2	1	2	2	1	2	2	1	1	2	2	5	3	8	1	4	6	3	2	3	4	1	4	1	2	1	2	2	2	2	7	7	1	1
2015	76	1	1	2	1	11	2	10	2	2	8	3	2	-1	1	2	1	1	1	1	2	1	1	1	2	2	5	5	8	1	8	5	8	3	1	5	1	4	1	3	2	1	5	3	4	4	4	1	1
2015	76	1	1	1	1	12	4	9	1	1	8	4	2	-1	2	2	2	2	1	1	2	2	1	1	2	2	5	3	1	8	7	4	6	3	1	5	1	4	1	4	1	1	3	3	1	1	8	-1	1
2015	76	1	1	2	1	14	1	7	1	2	1	4	2	-1	1	2	2	2	2	1	2	2	1	1	2	2	2	1	8	2	8	3	8	4	1	6	1	1	1	2	1	1	7	2	3	1	1	-1	-1
2015	76	1	1	2	4	11	12	9	1	1	8	4	2	-1	1	2	2	2	2	1	2	2	1	1	1	2	1	3	5	1	4	1	2	1	1	6	1	1	1	1	1	1	2	3	1	1	1	-1	-1
2015	76	1	1	1	4	13	1	8	1	1	1	4	1	1	2	2	2	2	1	1	2	2	1	1	2	2	6	1	8	6	8	4	8	5	1	6	1	1	1	8	1	1	4	4	4	2	2	1	1
2015	76	1	1	2	4	12	1	9	1	1	2	4	1	1	2	1	2	2	1	1	2	2	2	1	1	2	1	4	8	8	8	4	4	8	6	1	2	-1	2	6	7	1	7	6	4	2	7	1	7
2015	76	1	1	1	4	13	11	7	1	1	8	7	2	-1	2	2	2	2	1	1	2	1	1	1	2	2	6	4	8	1	8	4	4	2	1	1	1	5	1	2	1	1	4	3	2	8	6	1	1
2015	76	1	1	1	2	12	1	9	1	1	2	4	1	1	1	2	2	2	2	1	2	2	1	1	2	2	1	1	2	1	1	7	2	5	1	1	1	1	1	2	1	1	3	7	2	7	2	1	1
2015	76	1	1	2	1	12	8	8	1	1	2	6	1	1	2	1	1	2	2	1	2	1	2	1	1	2	1	4	8	8	8	8	8	8	6	1	2	-1	2	6	6	1	2	7	7	7	6	3	3
2015	76	1	1	2	4	11	3	10	1	1	8	4	2	-1	1	2	1	2	1	1	2	2	1	1	2	2	4	3	8	2	4	3	1	2	5	5	1	4	1	1	2	1	4	3	4	1	1	-1	-1
2015	76	1	1	1	4	13	8	7	1	1	5	4	1	1	2	2	1	1	2	1	2	2	3	3	2	2	4	2	8	1	1	3	2	2	1	5	5	5	1	2	1	1	2	7	2	4	6	1	2
2015	76	1	1	1	1	14	9	7	1	1	5	4	2	-1	1	2	1	1	1	1	3	2	3	3	2	2	4	2	7	1	5	6	5	4	1	2	1	1	1	5	1	1	2	3	2	8	8	1	1
2015	76	1	1	2	4	14	9	6	1	2	4	3	2	-1	2	1	2	2	2	2	2	2	3	3	2	2	6	3	3	1	2	3	4	5	6	5	5	4	1	6	1	3	3	4	7	4	7	3	4
2015	76	1	1	2	1	14	8	6	1	2	3	5	2	-1	2	2	2	2	1	1	2	2	3	3	2	2	6	3	2	1	2	6	2	7	1	6	1	5	1	6	7	1	4	7	3	7	7	1	2
2015	76	1	1	2	1	14	1	7	1	1	8	4	2	-1	1	2	1	1	2	1	3	2	3	3	2	2	6	3	8	8	8	8	1	8	5	6	1	-1	3	8	6	3	3	3	5	1	6	-1	3
2015	76	1	1	1	4	13	3	8	1	1	2	4	2	-1	2	1	2	2	2	2	2	2	3	3	2	2	3	3	6	1	3	4	6	3	1	5	1	2	1	5	3	1	4	3	6	7	7	1	1
2015	76	1	1	1	4	16	6	5	1	1	7	6	1	1	1	1	1	1	1	1	2	2	3	3	2	2	5	3	7	5	6	4	5	5	1	3	1	2	1	3	2	2	4	2	4	2	1	1	-1
2015	76	1	1	2	4	13	11	7	1	1	8	5	2	-1	1	1	1	1	1	1	2	2	3	3	2	2	4	2	8	1	1	4	1	4	6	1	6	1	1	1	1	1	2	2	2	1	6	-1	2
2015	76	1	1	2	4	13	1	8	1	1	8	4	2	-1	2	2	2	2	2	1	2	2	3	3	2	2	6	5	7	1	6	4	3	2	1	5	1	4	1	2	1	1	5	4	4	1	1	-1	-1
2015	76	1	1	1	4	13	8	7	1	1	3	4	2	-1	2	2	2	2	2	1	2	2	3	3	1	2	6	3	8	1	5	5	8	3	1	5	1	2	1	3	2	1	6	5	4	4	4	1	1
2015	76	1	1	2	4	14	10	6	1	1	2	5	2	-1	2	1	2	2	2	1	2	2	3	3	2	2	6	1	8	1	3	1	3	1	1	5	4	5	1	2	1	3	4	1	3	6	6	1	1
2015	76	1	1	2	2	13	9	6	1	1	2	4	1	1	2	2	1	2	2	1	2	2	3	3	2	2	4	3	2	1	8	2	8	4	1	5	1	-1	2	6	2	3	6	6	7	2	2	6	6
2015	76	1	1	2	1	13	9	7	1	2	5	2	2	-1	1	1	1	2	2	1	2	2	3	3	2	2	5	3	8	5	7	3	2	2	1	1	1	4	1	2	3	1	5	7	6	6	6	1	1
2015	76	1	1	2	4	14	6	7	1	1	8	4	2	-1	2	2	2	2	2	1	2	2	3	3	2	2	4	3	8	1	8	5	7	1	1	6	1	1	1	2	1	1	5	7	2	7	3	3	3
2015	76	1	1	1	4	14	6	7	2	1	1	5	2	-1	2	1	2	2	1	1	2	2	3	3	2	2	2	3	8	1	3	3	4	2	1	1	3	4	1	2	1	1	2	2	2	6	6	2	2
2015	76	1	1	2	1	13	7	7	1	1	2	5	2	-1	1	1	1	1	1	1	2	2	3	3	2	2	2	3	8	2	8	5	8	1	1	6	1	4	1	2	1	1	2	3	1	6	6	1	1
2015	76	1	1	1	2	14	1	7	1	1	3	8	2	-1	2	2	2	2	2	1	2	2	3	3	2	2	5	3	8	1	6	2	5	3	1	1	1	1	1	4	1	1	2	2	5	6	6	3	3
2015	76	1	1	2	4	13	2	8	1	1	6	4	2	-1	1	1	1	1	2	1	2	2	3	3	2	2	5	3	8	3	8	5	3	3	5	2	1	3	1	3	2	1	7	7	4	6	6	2	2
2015	76	1	1	2	2	16	5	5	2	1	6	5	1	1	2	1	1	2	2	1	2	2	3	3	2	2	5	3	8	1	3	8	7	3	1	5	1	4	1	5	3	4	7	3	2	1	1	-1	-1
2015	76	1	1	1	1	14	2	7	1	1	7	3	1	1	1	1	1	1	1	2	2	1	3	3	2	2	5	3	7	1	7	5	2	2	1	1	1	3	1	2	1	1	2	3	2	4	6	1	2
2015	76	1	1	2	4	13	9	7	1	1	8	5	2	-1	1	1	1	1	2	1	2	2	3	3	2	2	4	1	8	1	1	2	2	2	6	6	5	-1	3	1	1	1	3	3	4	2	5	2	2
2015	76	1	1	1	4	17	2	4	2	1	8	2	2	-1	2	1	1	1	2	2	2	2	5	3	2	2	6	3	8	3	1	3	1	1	1	1	5	4	1	3	1	1	2	2	2	1	1	-1	-1
2015	76	1	1	1	4	17	6	4	1	2	8	4	1	1	2	2	1	1	1	1	2	2	5	3	2	2	6	3	8	8	5	8	2	8	1	3	1	5	1	4	2	1	4	5	4	1	1	-1	-1
2015	76	1	1	2	5	17	5	4	1	1	1	8	2	-1	2	1	2	2	2	1	1	2	5	3	1	1	2	2	8	2	1	2	2	2	1	4	1	1	1	8	2	5	2	2	2	2	1	1	-1
2015	76	1	1	2	4	15	3	6	1	1	2	5	2	-1	2	1	1	1	1	2	2	2	5	3	2	2	6	3	8	1	4	3	1	8	1	1	1	1	1	2	1	2	4	3	2	1	3	-1	7
2015	76	1	1	2	4	15	2	6	1	2	8	5	2	-1	2	1	1	1	2	1	1	2	5	3	2	2	6	2	2	4	5	3	2	2	1	5	6	5	1	2	1	3	2	7	2	6	6	2	2
2015	76	1	1	2	1	15	11	5	2	2	5	4	1	1	2	1	2	1	1	2	2	2	5	3	2	2	4	3	8	2	4	1	1	6	4	6	1	5	1	6	2	1	4	6	5	6	6	1	1
2015	76	1	1	2	4	14	12	6	1	1	6	4	2	-1	1	1	1	1	1	2	2	2	5	3	2	2	5	3	1	1	8	5	5	3	1	5	1	4	1	5	1	1	2	4	4	6	6	1	2
2015	76	1	1	1	4	15	2	6	1	1	2	3	2	-1	1	1	1	1	1	2	3	2	5	3	1	2	5	3	8	8	8	8	8	8	1	6	1	5	1	8	1	1	3	3	3	1	1	-1	-1
2015	76	1	1	2	4	16	10	4	1	2	2	3	2	-1	1	1	2	2	2	1	2	2	5	3	2	2	5	3	3	4	1	5	2	1	4	5	1	3	1	2	2	2	2	2	2	6	6	1	1
2015	76	1	1	2	4	15	9	5	1	1	2	3	2	-1	2	1	2	1	1	2	2	2	5	3	2	2	2	3	8	1	2	5	1	1	1	5	1	1	1	3	1	1	4	3	3	1	1	-1	-1
2015	76	1	1	2	4	14	10	6	1	1	2	5	2	-1	1	1	2	2	2	1	1	2	5	3	1	2	5	3	8	6	2	8	1	2	6	1	6	5	1	2	1	1	2	2	2	8	8	1	1
2015	76	1	1	1	1	15	7	5	1	1	8	6	1	1	2	1	1	1	1	2	2	2	5	3	1	2	3	4	8	1	8	8	8	8	1	5	1	5	1	8	1	1	6	5	6	7	7	2	2
2015	76	1	1	2	1	15	9	5	1	1	3	4	2	-1	2	1	1	1	1	1	2	2	5	3	2	2	5	3	8	2	8	8	6	4	1	5	1	1	1	4	1	1	3	7	4	6	6	1	1
2015	76	1	1	1	5	15	4	6	2	1	8	4	2	-1	2	1	1	1	2	1	2	2	5	3	2	2	6	5	8	4	8	3	8	1	5	1	6	5	1	1	2	1	4	3	4	7	7	4	7
2015	76	1	1	1	1	15	12	5	1	1	4	4	2	-1	2	1	2	2	1	1	2	2	5	3	2	2	5	3	8	3	5	8	4	6	1	5	1	3	1	6	2	1	2	2	2	1	1	-1	-1
2015	76	1	1	1	2	15	4	6	2	1	5	7	2	-1	2	1	1	2	1	1	2	2	5	3	2	2	4	3	8	1	4	3	6	4	1	3	2	3	1	2	1	2	2	2	2	1	1	-1	-1
2015	76	1	1	2	1	15	11	5	1	2	5	3	2	-1	2	1	1	1	1	1	2	1	5	3	2	1	5	1	2	3	8	8	5	1	1	1	1	4	1	1	2	2	7	7	2	1	1	-1	-1
2015	76	1	1	1	5	16	7	4	1	1	3	6	2	-1	2	2	2	2	2	1	1	2	5	3	2	2	2	4	8	1	6	8	4	3	1	1	1	1	1	8	1	2	4	3	2	1	1	-1	-1
2015	76	1	1	2	4	14	1	7	2	2	3	4	2	-1	1	1	1	1	1	1	3	1	5	3	2	2	5	3	8	6	6	5	3	6	1	5	3	5	1	8	2	1	3	2	2	8	8	2	2
2015	76	1	1	1	4	16	8	5	1	2	2	7	1	2	1	1	1	1	1	1	3	2	5	3	1	2	5	3	8	1	5	3	3	4	1	6	1	5	1	1	1	1	2	2	4	6	6	1	1
2015	76	1	1	2	4	16	11	4	1	1	8	4	2	-1	2	1	2	2	2	1	2	2	5	3	2	2	6	5	8	1	8	8	1	2	5	1	1	-1	3	8	1	1	1	2	1	1	1	-1	-1
2015	76	1	1	2	2	15	1	6	1	2	6	6	2	-1	1	1	1	1	2	2	2	2	5	3	2	2	4	3	8	1	1	8	8	6	5	1	5	1	1	4	6	1	4	2	4	1	1	-1	-1
2015	76	1	1	2	4	14	10	6	1	1	7	5	2	-1	2	1	2	2	1	2	3	2	5	3	2	2	4	3	8	1	8	4	3	1	1	5	5	5	1	3	1	1	3	4	1	1	6	-1	2
2015	76	1	1	1	3	16	5	5	2	2	2	7	1	1	2	2	1	1	1	1	2	2	5	3	2	2	4	3	8	1	5	2	6	2	1	5	1	4	1	4	3	1	3	3	2	6	6	1	1
2015	76	1	1	1	4	17	5	4	1	2	7	6	2	-1	2	2	1	2	1	1	2	2	5	3	2	2	4	2	4	1	8	3	8	1	1	6	1	1	1	1	1	1	4	3	1	1	1	-1	-1
2015	76	1	1	2	4	16	4	5	1	1	2	4	2	-1	2	1	1	2	1	2	2	2	5	3	2	2	4	3	8	2	8	5	1	1	1	5	1	5	1	2	1	1	3	4	4	5	5	2	2
2015	76	1	1	1	4	16	7	4	1	1	8	5	1	1	2	1	2	1	1	2	3	2	7	4	2	2	5	3	8	2	8	4	3	8	1	6	1	4	1	2	2	1	4	3	4	5	6	2	4
2015	76	1	1	2	4	17	5	4	1	1	7	4	1	1	1	1	1	1	1	1	3	1	7	4	2	2	5	3	8	6	4	8	7	1	5	5	1	5	1	7	6	1	4	5	4	1	1	-1	-1
2015	76	1	1	1	2	17	1	4	1	2	7	3	1	1	2	1	1	1	2	1	2	2	7	4	2	2	6	4	7	2	3	8	8	6	5	6	1	2	1	8	1	2	7	3	7	3	3	2	2
2015	76	1	1	2	4	16	12	4	1	2	5	6	2	-1	2	1	1	1	2	1	2	2	7	4	2	2	6	2	8	3	5	5	6	3	3	4	1	4	1	5	2	1	3	3	2	6	6	2	2
2015	76	1	1	1	4	17	9	3	1	1	2	4	1	1	1	1	1	1	1	1	3	2	7	4	2	2	5	3	8	4	3	6	2	7	1	1	1	3	1	6	2	1	2	2	3	6	6	2	2
2015	76	1	1	2	1	19	5	1	2	2	2	4	2	-1	1	1	2	1	2	2	2	2	7	4	2	2	4	3	8	1	8	8	2	1	1	6	1	1	1	2	1	1	5	3	1	8	8	3	3
2015	76	1	1	2	3	18	5	3	1	1	4	5	2	-1	1	1	1	1	2	1	2	2	7	4	2	2	4	3	8	1	5	5	2	1	1	6	4	4	1	4	1	1	5	2	2	6	6	4	5
2015	76	1	1	1	5	18	8	2	1	1	6	8	1	1	2	1	2	2	2	1	2	2	7	4	1	2	6	4	8	2	7	2	7	3	1	6	1	5	1	5	1	1	4	4	2	2	6	2	2
2015	76	1	1	2	2	18	1	3	1	2	2	4	2	-1	2	1	2	1	2	2	2	2	7	4	2	2	6	3	1	5	7	8	4	6	1	1	1	2	1	6	4	1	3	3	4	6	6	1	1
2015	76	1	1	2	4	17	4	4	1	2	6	6	1	1	2	1	1	1	2	1	2	2	7	4	2	2	4	3	8	1	4	3	1	2	4	6	1	4	1	3	1	3	2	1	2	4	2	2	2
2015	76	1	1	2	1	16	7	4	1	2	4	4	2	-1	2	1	1	1	2	2	2	2	7	4	2	2	6	3	6	2	2	4	4	2	1	5	6	1	1	1	2	3	4	3	2	6	6	1	1
2015	76	1	1	1	1	19	5	2	1	1	5	5	1	1	2	1	2	1	2	2	2	2	7	4	2	2	4	3	8	3	8	5	3	3	1	6	1	5	1	3	1	1	2	4	2	8	8	3	3
2015	76	1	1	1	1	17	2	4	1	1	2	3	1	1	2	1	1	1	1	1	2	2	7	4	2	2	5	3	8	1	5	4	7	5	1	5	1	4	1	3	1	1	2	3	4	8	1	3	-1
2015	76	1	1	2	4	16	10	4	1	1	2	4	2	-1	2	1	1	1	1	2	2	2	7	4	2	2	4	3	8	1	5	7	7	3	1	1	1	4	1	4	1	1	4	4	3	6	6	2	2
2015	76	1	1	1	5	19	5	4	2	2	1	2	2	-1	2	1	2	2	2	1	2	2	7	4	1	2	6	5	1	2	1	1	1	2	1	1	1	5	1	2	1	3	1	1	1	1	1	-1	-1
2015	76	1	1	1	1	17	7	3	1	1	7	3	2	-1	2	1	1	1	1	2	2	1	7	1	2	2	5	3	8	4	1	3	4	6	1	3	3	-1	2	5	1	1	2	2	2	1	1	-1	-1
2015	76	1	1	1	2	17	4	4	1	1	2	3	1	1	1	1	1	1	1	2	3	2	7	1	2	2	5	4	8	2	8	1	5	3	3	6	1	-1	2	1	1	1	3	3	2	1	1	-1	-1
2015	76	1	1	1	4	16	3	5	1	1	5	4	2	-1	2	1	1	1	2	2	2	2	7	1	2	2	4	3	7	2	6	3	5	3	1	1	1	-1	2	4	2	1	3	2	2	1	1	-1	-1
2015	76	1	1	1	4	16	10	4	1	1	4	3	1	2	1	1	1	1	1	1	2	2	7	1	1	2	5	4	7	2	4	1	1	2	1	5	1	-1	2	2	2	1	2	2	2	1	1	-1	-1
2015	76	1	1	2	3	17	4	4	2	2	5	2	1	1	2	1	2	2	2	1	2	2	7	1	1	2	5	3	7	2	8	1	6	2	1	1	5	-1	2	3	1	1	3	3	3	1	1	-1	-1
2015	76	1	1	1	4	18	4	3	1	1	7	4	1	2	1	1	1	1	1	1	3	2	7	1	2	2	5	3	7	4	4	6	3	3	1	5	1	-1	2	5	2	2	5	5	4	4	2	3	3
2015	76	1	1	2	1	16	8	4	1	1	5	4	2	-1	2	1	1	1	1	2	3	2	7	1	2	2	5	3	8	3	8	3	6	1	1	3	5	-1	2	1	1	1	3	7	4	1	1	-1	-1
2015	76	1	1	1	1	16	11	4	1	1	5	4	2	-1	2	1	1	1	2	1	2	1	7	1	2	2	4	1	8	1	7	4	3	1	1	5	1	-1	2	2	1	1	2	3	2	1	1	-1	-1
2015	76	1	1	1	1	18	11	2	2	1	2	3	2	-1	2	1	1	2	2	2	2	2	7	1	2	2	5	3	4	3	5	5	2	1	4	1	6	-1	2	4	1	1	1	3	1	1	1	-1	-1
2015	76	1	1	2	1	15	6	5	1	2	7	2	2	-1	2	1	1	1	1	2	2	2	7	1	2	2	5	3	2	1	4	1	1	2	1	6	5	-1	2	3	3	1	2	2	2	3	1	4	-1
2015	76	1	1	1	4	17	4	4	1	1	5	4	2	-1	2	1	1	1	1	2	3	2	7	1	2	2	5	3	8	1	5	3	5	1	1	3	1	-1	2	5	2	1	2	2	1	6	1	5	-1
2015	76	1	1	1	1	18	12	2	1	2	7	4	2	-1	2	1	1	1	1	1	2	2	7	1	1	2	5	3	5	1	5	2	2	1	3	4	5	-1	2	2	2	1	4	3	1	1	1	-1	-1
2015	76	1	1	2	1	17	2	4	1	1	7	4	2	-1	2	1	1	1	1	2	3	2	7	1	1	2	5	3	8	2	8	3	8	1	1	5	1	-1	2	2	1	1	4	3	1	1	1	-1	-1
2015	76	1	1	1	4	18	4	3	1	1	4	5	2	-1	2	2	1	1	1	2	2	2	7	1	2	2	5	3	8	1	3	2	4	3	1	1	2	-1	2	1	1	1	4	2	2	1	1	-1	-1
2015	76	1	1	1	4	17	10	3	1	1	8	3	2	-1	1	1	1	1	1	1	3	2	7	1	2	2	5	3	8	2	6	2	3	1	1	5	1	-1	2	1	1	1	2	2	1	3	1	1	-1
2015	76	1	1	1	4	16	9	4	1	2	2	5	2	-1	2	1	1	2	2	2	2	2	7	1	2	2	4	3	8	4	4	6	1	4	5	4	5	-1	2	4	2	3	2	2	2	2	3	2	2
2015	76	1	1	1	1	16	2	5	1	1	7	4	1	1	2	1	1	1	1	1	3	2	7	1	2	2	5	3	5	2	5	3	4	3	2	5	5	-1	2	1	1	1	2	2	2	1	1	-1	-1
2015	76	1	1	1	4	16	3	5	1	1	7	3	2	-1	2	1	1	1	1	1	2	2	7	1	2	2	5	3	6	1	3	8	7	5	3	1	2	-1	2	8	4	1	5	2	3	7	7	2	2
2015	76	1	1	2	4	17	11	3	1	1	7	3	2	-1	2	1	1	1	2	1	2	2	7	1	2	2	5	3	7	5	3	7	1	5	1	1	6	-1	2	3	2	1	2	2	2	1	1	-1	-1
2015	76	1	1	1	2	17	5	4	1	2	2	3	2	-1	2	1	1	1	2	1	3	2	7	1	2	2	5	3	7	1	2	8	5	1	5	1	1	-1	2	8	1	1	2	2	2	1	1	-1	-1
2015	76	1	1	2	1	16	12	4	1	1	3	4	2	-1	1	1	1	1	1	1	4	2	7	1	2	2	4	3	1	2	5	5	3	4	1	5	1	-1	2	5	1	1	2	3	2	1	1	-1	-1
2015	76	1	1	1	1	16	11	4	2	2	7	3	1	1	2	1	1	1	2	1	2	2	7	1	2	2	4	3	6	1	3	6	1	4	1	5	5	-1	2	5	1	1	2	2	2	7	7	3	3
2015	76	1	1	1	1	16	11	4	1	1	5	6	2	-1	1	1	1	1	1	2	3	2	7	1	1	2	5	3	8	1	8	5	6	2	1	2	5	-1	2	4	1	1	2	3	2	6	6	3	4
2015	76	1	1	2	4	16	10	4	1	1	2	4	2	-1	2	1	1	1	1	1	3	2	7	1	1	2	5	3	8	2	6	4	3	3	1	3	1	-1	2	3	1	1	2	2	2	1	2	-1	2
2015	76	1	1	2	2	17	3	4	1	2	2	3	2	-1	2	1	1	1	2	2	2	2	7	1	2	2	4	3	8	2	3	2	7	3	1	1	1	-1	2	1	1	1	3	3	3	1	1	-1	-1
2015	76	1	1	1	1	17	8	3	1	1	5	3	2	-1	2	1	1	1	1	2	2	2	7	1	2	2	6	4	4	1	8	3	2	7	1	3	4	-1	2	2	1	1	2	3	3	1	1	-1	-1
2015	76	1	1	2	4	15	6	5	1	2	6	4	2	-1	1	1	1	1	1	1	2	2	7	1	2	2	4	3	8	1	5	4	5	2	1	1	5	-1	2	2	1	1	2	2	2	1	1	-1	-1
2015	76	1	1	1	4	17	7	3	1	1	5	5	2	-1	2	1	1	1	1	1	3	2	7	1	2	2	4	3	4	1	8	2	2	4	1	6	6	-1	2	1	1	1	2	3	2	6	6	2	2
2015	76	1	1	2	4	16	3	5	1	2	5	3	1	1	2	1	1	2	2	1	2	2	7	1	2	2	4	3	3	2	3	8	4	2	5	3	4	-1	2	3	1	2	2	5	7	4	6	2	1
2015	76	1	1	1	2	16	5	5	1	2	7	4	2	-1	2	1	1	1	1	1	4	1	7	1	2	2	5	3	4	4	3	8	4	4	5	3	5	-1	2	3	3	1	3	2	3	2	1	4	-1
2015	76	1	1	1	1	16	7	4	1	1	7	4	1	2	1	1	1	1	2	1	4	2	7	1	2	2	6	3	8	1	4	5	4	2	1	5	1	-1	2	5	1	1	2	3	2	1	1	-1	-1
2015	76	1	1	1	1	17	4	4	1	1	7	3	2	-1	1	1	1	1	1	1	3	2	7	1	2	2	5	3	8	5	8	8	8	5	1	1	1	-1	2	8	1	1	3	4	2	1	1	-1	-1
2015	76	1	1	1	4	17	11	3	1	1	2	5	2	-1	1	1	1	1	2	1	3	2	7	1	2	2	5	3	8	2	6	8	6	6	1	1	1	-1	2	5	1	1	2	2	3	7	7	2	2
2015	76	1	1	1	1	17	12	3	2	2	7	2	1	1	2	1	1	1	2	2	2	2	7	1	2	2	5	3	2	1	1	3	1	3	5	5	1	-1	2	7	1	2	2	2	2	1	1	-1	-1
2015	76	1	1	1	4	16	8	4	1	1	7	4	2	-1	2	1	1	1	1	1	4	2	5	1	2	2	4	4	8	3	3	2	2	8	1	3	1	-1	2	4	1	1	2	2	4	1	1	-1	-1
2015	76	1	1	1	4	15	11	5	1	1	5	4	2	-1	1	1	1	1	1	1	3	1	5	1	2	2	5	3	8	2	6	6	6	4	1	5	5	2	1	3	1	1	4	4	4	1	1	-1	-1
2015	76	1	1	1	4	14	2	7	1	2	6	3	2	-1	1	1	1	1	1	2	3	2	5	1	2	2	5	1	7	2	6	4	6	4	1	3	3	-1	2	4	1	1	3	3	2	1	1	-1	-1
2015	76	1	1	2	1	16	3	5	1	2	3	4	2	-1	2	2	1	1	1	1	2	2	5	1	1	2	5	3	8	1	2	8	1	5	4	5	1	-1	2	8	1	1	1	2	2	1	1	-1	-1
2015	76	1	1	2	1	14	12	6	1	1	4	4	2	-1	2	1	1	2	1	2	2	2	5	1	2	2	5	3	4	6	3	5	4	6	1	1	1	-1	2	6	4	1	2	5	4	1	1	-1	-1
2015	76	1	1	1	1	14	6	6	1	1	7	3	2	-1	1	1	1	1	1	1	2	1	5	1	2	2	5	1	8	8	1	8	8	5	1	1	1	-1	2	8	3	1	7	2	6	1	1	-1	-1
2015	76	1	1	1	4	15	5	6	2	2	8	3	2	-1	1	1	1	1	1	1	2	2	5	1	2	2	5	3	8	3	8	4	4	5	1	3	3	-1	2	5	1	1	4	4	5	1	1	-1	-1
2015	76	1	1	2	3	15	6	5	2	2	8	5	2	-1	2	1	2	2	2	1	2	2	5	1	1	2	6	3	1	3	5	3	1	6	5	6	6	-1	2	4	2	4	1	5	5	2	1	7	-1
2015	76	1	1	2	4	15	11	5	1	2	2	3	2	-1	2	1	1	2	1	2	2	2	5	1	1	2	5	3	6	4	4	8	2	3	1	1	1	-1	2	8	1	1	4	5	2	1	1	-1	-1
2015	76	1	1	2	3	15	2	6	1	2	5	3	2	-1	2	1	1	1	2	1	2	2	5	1	2	2	5	3	5	6	6	2	4	2	2	1	1	-1	2	5	1	1	3	6	2	1	4	-1	4
2015	76	1	1	1	4	16	11	4	1	2	5	4	1	1	2	1	1	2	2	2	2	2	5	1	2	2	4	3	8	1	2	4	3	2	1	1	5	-1	2	2	2	1	4	2	2	6	6	2	2
2015	76	1	1	2	4	14	12	6	1	2	2	7	2	-1	2	1	2	1	2	1	3	2	5	1	1	2	6	5	1	3	1	8	1	3	6	5	6	-1	2	2	1	1	2	2	3	1	1	-1	-1
2015	76	1	1	1	4	14	6	6	2	2	5	2	2	-1	2	1	1	1	2	2	2	2	5	1	2	2	5	3	6	4	3	6	6	7	2	1	2	-1	2	8	5	1	2	2	2	3	3	3	4
2015	76	1	1	1	2	17	5	4	1	2	7	3	2	-1	2	1	1	1	1	1	3	2	5	1	1	2	5	3	8	6	8	5	3	4	5	5	1	-1	2	5	2	1	2	2	7	1	1	-1	-1
2015	76	1	1	1	1	14	12	6	1	1	5	4	2	-1	2	1	1	1	1	2	3	2	5	1	2	2	3	3	3	5	4	2	1	3	1	1	1	-1	2	8	2	1	2	2	2	1	1	-1	-1
2015	76	1	1	1	1	15	5	6	1	2	7	2	2	-1	1	1	1	1	1	2	4	1	5	1	2	2	4	3	8	1	5	4	6	3	1	5	1	-1	2	1	2	1	3	2	2	1	1	-1	-1
2015	76	1	1	1	2	16	10	4	1	1	5	5	2	-1	1	1	1	1	1	1	2	2	5	1	1	2	5	3	1	4	1	8	5	8	1	5	5	-1	2	8	3	1	2	2	4	2	1	3	-1
2015	76	1	1	2	1	14	9	6	1	1	7	4	2	-1	2	1	1	1	1	1	3	2	5	1	2	2	5	3	8	7	8	6	8	5	1	1	1	-1	2	8	5	1	3	3	5	1	1	-1	-1
2015	76	1	1	1	4	14	5	6	1	1	8	5	1	1	1	1	1	1	2	2	4	1	5	1	2	2	6	5	4	1	6	4	2	1	2	6	2	-1	3	7	1	1	2	3	1	1	1	-1	-1
2015	76	1	1	1	1	15	9	5	1	1	6	3	2	-1	2	1	1	1	1	1	2	2	5	1	2	2	6	3	8	1	4	8	8	4	1	1	1	-1	2	1	1	1	7	7	2	3	3	4	4
2015	76	1	1	1	3	14	9	6	1	1	7	4	2	-1	1	1	1	1	1	2	5	1	5	1	1	2	4	1	8	5	8	8	8	2	1	5	1	-1	2	1	4	1	7	3	2	1	1	-1	-1
2015	76	1	1	1	4	16	2	5	1	1	7	8	2	-1	2	1	1	1	1	1	3	2	5	1	2	2	3	5	1	1	2	1	2	8	5	1	5	-1	2	4	1	1	3	1	7	1	1	-1	-1
2015	76	1	1	2	1	15	1	6	2	2	7	3	2	-1	2	1	1	1	2	1	2	2	5	1	1	2	5	3	5	5	8	8	6	6	5	3	1	-1	2	8	4	2	4	3	5	1	1	-1	-1
2015	76	1	1	1	4	14	1	7	1	1	6	4	2	-1	1	1	1	1	1	2	3	2	5	1	1	2	5	3	6	2	3	3	2	3	1	5	5	-1	2	2	1	1	3	3	2	1	1	-1	-1
2015	76	1	1	1	1	15	9	5	2	1	5	3	2	-1	2	1	1	1	1	2	3	2	5	1	2	2	4	1	8	1	5	4	8	2	1	1	1	-1	2	5	4	1	4	3	2	1	6	-1	1
2015	76	1	1	2	1	16	4	5	1	2	7	2	2	-1	1	1	1	1	1	2	3	2	5	2	2	2	4	3	1	1	6	1	8	1	6	5	6	-1	3	1	1	1	3	3	1	1	1	-1	-1
2015	76	1	1	1	4	16	10	4	1	1	5	5	2	-1	1	1	1	1	2	1	3	2	5	1	2	2	5	3	7	1	8	4	3	2	1	6	1	-1	2	8	1	1	3	3	3	1	1	-1	-1
2015	76	1	1	2	4	16	3	5	1	2	3	6	2	-1	1	1	1	1	2	2	2	2	5	1	2	2	5	3	6	4	5	5	4	3	1	6	1	-1	2	3	2	1	3	4	2	1	1	-1	-1
2015	76	1	1	1	1	15	2	6	1	1	7	6	2	-1	1	1	1	1	1	2	3	2	5	1	2	2	5	3	8	4	3	6	2	6	1	6	1	5	1	5	2	1	2	2	2	1	1	-1	-1
2015	76	1	1	1	4	15	2	6	1	2	5	6	2	-1	2	1	2	1	2	1	3	2	5	1	2	2	4	3	2	3	1	2	1	2	6	1	4	-1	2	2	1	1	1	1	3	1	1	-1	-1
2015	76	1	1	2	4	14	11	6	1	1	5	4	2	-1	2	1	1	1	1	1	2	2	5	1	2	2	3	3	6	1	6	8	8	7	1	1	6	-1	2	8	1	1	3	2	2	1	1	-1	-1
2015	76	1	1	2	1	15	1	6	1	2	7	4	2	-1	1	1	1	1	1	1	3	1	5	1	1	2	4	3	5	4	6	4	4	8	1	5	1	-1	2	5	2	1	3	3	4	6	2	4	4
2015	76	1	1	2	1	14	10	6	1	1	7	4	2	-1	2	1	1	1	1	1	4	2	5	1	2	2	5	3	1	1	8	8	8	2	1	5	1	3	1	8	2	1	3	3	1	1	1	-1	-1
2015	76	1	1	1	4	14	8	6	1	1	5	7	2	-1	1	2	1	1	1	2	2	2	5	1	1	2	6	3	7	1	4	5	7	3	1	2	1	-1	2	5	1	1	3	3	2	1	1	-1	-1
2015	76	1	1	1	1	15	4	6	1	1	7	4	2	-1	1	1	1	1	1	1	3	2	5	1	1	2	4	3	4	2	8	4	5	3	2	5	5	-1	2	5	1	1	3	4	2	1	1	-1	-1
2015	76	1	1	2	4	15	5	6	1	1	5	2	2	-1	2	1	1	1	1	1	2	2	5	1	2	2	5	3	8	1	4	4	3	3	1	4	5	-1	2	3	3	1	3	3	3	1	1	-1	-1
2015	76	1	1	1	1	14	4	7	1	1	7	4	2	-1	1	1	1	1	1	2	3	2	5	1	1	2	5	3	8	5	6	7	4	4	1	1	6	-1	2	7	1	1	4	3	4	1	1	-1	-1
2015	76	1	1	1	1	14	9	6	1	1	7	4	2	-1	1	1	1	1	1	1	2	2	5	1	2	2	5	4	8	1	5	4	2	1	5	1	3	-1	2	1	1	1	2	2	2	1	1	-1	-1
2015	76	1	1	1	4	14	6	6	2	2	8	3	2	-1	1	1	1	1	2	1	2	2	5	1	2	2	5	3	8	6	8	2	8	2	1	6	1	1	1	2	1	1	2	4	2	1	1	-1	-1
2015	76	1	1	1	4	15	8	5	1	2	5	3	2	-1	2	1	1	1	1	2	3	2	5	2	1	2	4	5	8	1	8	2	8	2	1	3	1	-1	2	1	2	1	5	3	2	1	1	-1	-1
2015	76	1	1	2	4	14	9	6	1	2	2	3	2	-1	2	1	1	1	2	1	2	2	5	1	1	2	5	3	8	3	8	8	5	2	1	5	1	-1	2	8	1	1	2	4	3	1	1	-1	-1
2015	76	1	1	2	4	14	12	6	1	2	2	5	2	-1	2	2	1	1	2	1	2	2	5	1	2	2	5	3	8	1	3	4	2	1	1	6	4	-1	2	3	1	1	3	4	3	1	5	-1	2
2015	76	1	1	1	1	15	2	6	1	1	7	3	1	2	1	1	1	1	1	1	5	1	5	1	1	2	5	3	7	7	4	6	4	4	1	1	1	3	1	7	2	1	5	4	4	1	1	-1	-1
2015	76	1	1	1	4	14	7	6	1	1	7	5	2	-1	1	1	1	1	1	1	4	2	5	1	2	2	5	3	8	1	8	6	2	2	1	1	6	-1	2	3	2	1	2	7	2	1	1	-1	-1
2015	76	1	1	1	4	14	6	6	1	2	5	3	2	-1	1	1	1	1	2	2	2	2	5	3	2	2	5	2	8	6	1	4	1	8	5	5	1	-1	2	8	1	1	4	6	7	1	1	-1	-1
2015	76	1	1	2	1	15	9	5	1	1	7	4	1	1	2	1	1	1	1	2	2	1	5	3	2	2	5	2	5	7	6	7	7	1	1	1	1	-1	2	8	5	1	3	3	1	1	1	-1	-1
2015	76	1	1	2	4	15	11	5	1	1	6	5	2	-1	1	1	1	1	1	1	3	2	5	3	2	2	5	3	7	6	4	6	2	1	3	5	1	-1	2	4	1	1	2	2	1	6	6	2	2
2015	76	1	1	2	4	15	6	5	1	2	2	8	2	-1	2	1	2	2	2	2	2	2	5	3	2	2	2	3	4	2	3	2	1	4	5	1	5	-1	2	3	3	3	2	3	3	1	1	-1	-1
2015	76	1	1	1	1	15	10	5	1	1	7	4	2	-1	1	2	1	1	1	2	4	1	5	3	2	2	5	3	6	6	6	6	3	6	1	2	5	5	1	6	5	1	4	2	7	4	4	2	2
2015	76	1	1	1	1	15	3	6	2	1	4	2	2	-1	1	1	1	1	1	1	3	1	5	3	2	2	5	3	8	5	5	4	6	1	1	3	2	-1	2	8	4	1	5	5	4	1	1	-1	-1
2015	76	1	1	2	2	16	8	4	2	1	7	4	1	2	2	1	2	1	2	2	2	2	5	3	2	2	4	3	5	5	3	8	3	8	5	1	3	-1	2	5	6	3	7	6	7	1	1	-1	-1
2015	76	1	1	1	4	16	9	4	2	2	7	5	2	-1	2	1	1	1	1	2	2	2	5	3	1	2	5	3	8	3	8	8	8	8	1	1	1	1	1	8	8	1	7	6	7	8	2	7	4
2015	76	1	1	2	4	15	12	5	1	2	7	5	2	-1	2	1	1	1	2	1	3	2	5	3	2	2	5	3	6	3	8	6	4	1	6	5	1	-1	2	1	1	1	3	4	2	4	1	1	-1
2015	76	1	1	2	1	15	12	5	1	2	7	5	2	-1	2	1	1	1	1	2	3	2	5	3	1	2	6	3	6	7	6	8	4	6	4	1	1	-1	2	5	4	1	2	5	4	1	1	-1	-1
2015	76	1	1	2	1	14	3	7	1	2	7	3	2	-1	2	2	1	1	1	2	2	2	5	3	2	2	5	3	1	2	5	6	1	6	1	1	3	-1	2	5	2	1	2	4	5	1	1	-1	-1
2015	76	1	1	2	1	16	1	5	1	2	7	3	2	-1	1	1	1	1	2	2	2	2	5	3	2	2	5	3	4	8	6	8	3	8	3	1	5	-1	2	6	3	3	2	3	7	1	1	-1	-1
2015	76	1	1	1	1	15	4	6	1	1	7	3	2	-1	1	1	1	1	1	1	2	2	5	3	2	2	5	3	1	1	1	1	3	1	5	1	1	-1	2	1	1	1	3	1	1	1	1	-1	-1
2015	76	1	1	2	1	16	8	4	1	2	6	4	2	-1	2	1	1	1	2	2	3	2	5	3	2	2	5	2	6	1	6	8	3	8	1	5	1	4	1	7	1	2	3	3	4	1	1	-1	-1
2015	76	1	1	1	4	15	2	6	1	2	7	4	1	1	1	1	1	2	1	2	2	2	5	3	2	2	6	3	5	2	5	3	2	4	3	4	3	-1	2	5	5	1	4	7	5	1	1	-1	-1
2015	76	1	1	2	4	18	9	2	1	2	4	3	2	-1	2	1	2	2	2	2	3	2	5	3	2	2	5	2	2	1	8	2	6	2	5	1	1	-1	2	1	1	1	3	4	1	1	1	-1	-1
2015	76	1	1	1	1	15	7	5	1	2	2	5	2	-1	1	1	1	2	2	2	2	2	5	3	2	2	4	3	5	6	5	3	4	6	3	3	2	-1	2	3	2	2	2	3	2	1	1	-1	-1
2015	76	1	1	1	1	15	10	5	1	2	6	10	2	-1	1	1	1	1	2	1	3	2	5	3	2	2	6	3	5	4	3	1	3	8	2	1	1	-1	2	4	1	2	2	2	3	7	8	2	2
2015	76	1	1	1	4	19	7	1	2	2	5	5	2	-1	1	1	1	1	2	1	3	2	5	3	1	2	4	3	8	5	8	5	3	6	3	1	1	-1	2	8	4	1	4	3	4	1	1	-1	-1
2015	76	1	1	1	1	15	12	5	1	2	5	4	2	-1	2	1	1	1	1	2	2	2	5	3	1	2	3	2	5	4	4	6	4	5	2	5	1	-1	2	3	2	2	1	4	3	1	1	-1	-1
2015	76	1	1	2	4	14	11	6	2	2	7	5	2	-1	1	1	1	1	1	2	4	1	5	3	1	2	6	3	7	2	3	6	5	2	6	5	1	-1	2	4	3	1	5	4	3	1	1	-1	-1
2015	76	1	1	2	4	15	8	5	2	1	4	7	2	-1	1	1	1	1	1	1	4	2	5	3	2	2	3	1	8	3	2	4	1	8	3	5	3	-1	2	2	1	3	2	6	7	1	1	-1	-1
2015	76	1	1	1	4	16	10	4	2	2	6	3	2	-1	2	1	2	2	2	1	2	2	5	3	2	2	5	3	6	4	6	4	7	2	5	2	1	-1	2	4	1	1	4	4	2	1	1	-1	-1
2015	76	1	1	2	4	15	11	5	2	1	2	9	2	-1	1	1	1	1	1	1	2	2	5	3	1	2	3	4	4	8	4	6	3	1	1	6	1	-1	2	8	2	1	2	3	1	1	1	-1	-1
2015	76	1	1	2	1	14	6	7	1	2	7	3	2	-1	2	1	1	1	1	1	2	1	5	3	1	2	5	3	2	5	5	5	3	1	6	6	6	-1	2	1	8	1	4	4	1	1	1	-1	-1
2015	76	1	1	2	4	15	7	5	1	1	2	7	2	-1	2	1	2	2	2	1	2	2	5	3	2	2	5	3	2	1	4	2	3	2	3	2	5	4	1	2	1	1	2	2	2	1	1	-1	-1
2015	76	1	1	1	2	15	10	5	2	2	5	2	2	-1	1	1	1	1	2	2	2	2	5	3	2	2	5	3	7	2	8	1	6	4	1	1	1	-1	2	1	1	1	2	4	2	1	3	-1	2
2015	76	1	1	1	2	17	3	4	1	2	7	5	2	-1	1	1	1	1	1	1	3	2	6	3	2	2	5	3	8	1	3	4	3	3	1	5	5	-1	2	5	1	1	2	2	2	6	6	1	1
2015	76	1	1	2	2	17	12	3	1	2	6	6	2	-1	2	1	2	2	2	2	1	2	6	3	1	2	4	3	5	8	8	8	8	1	3	6	1	-1	2	1	1	3	3	3	1	1	1	-1	-1
2015	76	1	1	1	4	16	8	4	1	1	6	3	2	-1	1	1	1	1	1	1	2	2	6	3	2	2	4	3	5	1	5	1	2	8	1	2	1	-1	2	8	1	1	4	3	3	2	1	7	-1
2015	76	1	1	1	1	18	5	3	1	1	5	5	2	-1	2	1	1	1	1	2	3	2	6	3	2	2	5	3	8	3	2	2	2	6	5	6	1	-1	2	4	3	1	4	3	3	1	1	-1	-1
2015	76	1	1	1	5	16	9	4	1	1	6	5	2	-1	1	1	1	1	2	1	2	2	6	3	2	2	5	3	2	1	1	2	6	6	4	6	1	-1	2	7	2	1	2	2	2	1	1	-1	-1
2015	76	1	1	1	4	16	8	4	1	1	7	4	2	-1	1	1	1	1	1	2	5	2	6	3	2	2	5	3	1	2	1	3	8	3	1	6	1	3	1	3	2	1	3	1	2	1	6	-1	4
2015	76	1	1	1	2	16	5	5	1	1	5	5	2	-1	1	2	1	1	2	2	3	2	6	3	2	2	5	3	3	3	7	5	4	1	1	2	1	-1	2	1	1	1	3	3	2	1	1	-1	-1
2015	76	1	1	1	4	18	7	3	2	2	5	2	2	-1	1	1	2	1	2	2	2	2	6	3	2	2	5	3	1	5	1	3	3	7	5	1	1	-1	2	7	3	2	3	2	4	1	1	-1	-1
2015	76	1	1	2	4	16	2	5	1	1	5	4	2	-1	1	1	1	1	2	2	2	2	6	3	2	2	5	3	8	1	5	8	1	2	4	5	1	-1	2	1	1	1	2	2	2	1	1	-1	-1
2015	76	1	1	1	1	16	5	5	1	1	4	6	2	-1	1	1	2	1	2	2	2	2	6	3	2	2	5	3	3	6	2	7	3	7	1	1	1	-1	2	7	4	1	2	2	3	3	1	2	-1
2015	76	1	1	2	1	15	4	6	1	1	5	5	2	-1	1	1	1	1	1	1	3	2	6	3	2	2	6	3	7	2	7	3	5	1	1	6	1	-1	2	6	1	1	2	3	1	1	1	-1	-1
2015	76	1	1	1	1	16	5	5	1	1	5	4	2	-1	1	1	1	1	1	1	2	2	6	3	2	2	4	3	8	1	4	2	1	1	3	6	1	-1	2	3	1	3	1	3	1	4	4	3	2
2015	76	1	1	1	4	15	6	5	1	1	5	3	2	-1	1	1	1	1	1	2	2	2	6	3	2	2	5	3	7	6	5	4	3	2	1	4	1	-1	2	7	3	1	2	3	2	1	6	-1	1
2015	76	1	1	2	1	18	6	3	1	1	4	4	2	-1	1	1	1	1	2	2	3	2	6	3	2	2	5	3	4	7	5	6	6	7	5	1	1	-1	2	2	4	1	4	3	3	1	1	-1	-1
2015	76	1	1	2	4	15	9	5	2	1	6	6	2	-1	2	1	2	2	2	2	2	2	6	3	1	2	5	3	2	3	8	1	2	1	5	5	3	-1	2	3	2	4	2	2	2	1	1	-1	-1
2015	76	1	1	1	1	17	8	3	2	1	7	4	2	-1	1	1	1	1	1	2	5	2	6	3	2	2	4	3	5	2	8	2	6	4	5	4	5	-1	2	8	5	2	4	5	2	1	5	-1	3
2015	76	1	1	1	4	16	3	5	1	1	5	5	2	-1	1	1	1	1	2	1	2	2	6	3	2	2	4	3	5	2	1	4	6	2	1	1	1	-1	2	8	1	1	2	2	2	3	1	2	-1
2015	76	1	1	1	1	16	11	4	1	1	7	4	2	-1	1	1	1	1	1	2	2	2	6	3	2	2	5	3	4	4	8	7	1	4	1	3	3	-1	2	5	5	1	2	4	3	1	4	-1	2
2015	76	1	1	1	4	16	10	4	1	1	5	4	2	-1	1	1	1	1	1	1	3	2	6	3	2	2	5	3	7	1	8	5	1	8	1	6	1	-1	2	8	3	1	2	4	2	1	2	-1	3
2015	76	1	1	1	4	14	10	6	1	1	6	5	2	-1	2	1	1	1	1	1	3	2	6	3	2	2	5	3	4	8	1	7	5	7	3	5	1	-1	2	4	3	2	2	2	4	7	7	2	2
2015	76	1	1	2	1	14	8	6	1	1	7	4	2	-1	2	1	1	1	1	2	4	2	6	3	2	2	5	3	8	4	4	6	1	2	4	2	1	-1	2	4	2	1	5	7	7	1	1	-1	-1
2015	76	1	1	2	4	17	12	3	1	2	5	4	2	-1	2	1	2	1	2	2	2	2	6	3	2	2	5	4	2	8	1	7	1	8	5	1	6	-1	2	7	1	1	2	2	6	1	1	-1	-1
2015	76	1	1	2	1	16	12	4	1	1	3	5	2	-1	1	1	1	1	1	1	3	2	6	3	2	2	5	3	1	7	5	8	1	8	3	1	1	-1	2	8	3	1	2	2	3	1	1	-1	-1
2015	76	1	1	1	4	15	6	5	1	2	6	2	2	-1	1	1	1	1	2	1	2	2	6	3	2	2	5	1	5	4	8	5	1	4	5	6	3	-1	2	1	1	1	2	3	2	1	1	-1	-1
2015	76	1	1	1	4	17	3	4	1	1	5	4	2	-1	1	1	1	2	2	1	2	2	6	3	2	2	5	3	4	1	1	2	3	6	1	6	3	-1	2	3	2	2	5	4	3	8	7	1	1
2015	76	1	1	1	4	16	1	5	1	1	7	5	2	-1	1	1	1	1	1	2	2	2	6	3	2	2	5	3	6	7	1	5	4	3	2	5	1	-1	2	3	1	1	2	1	1	6	6	2	2
2015	76	1	1	1	1	16	12	4	1	1	7	4	2	-1	2	1	1	1	2	2	2	2	6	3	2	2	6	5	8	8	8	8	8	8	1	1	1	-1	2	8	3	2	3	3	4	8	8	1	1
2015	76	1	1	2	4	15	9	5	2	1	7	4	2	-1	1	1	1	1	1	2	3	1	6	3	2	2	5	3	4	6	1	8	1	8	1	4	1	-1	2	5	2	2	2	1	4	4	1	2	-1
2015	76	1	1	2	2	16	10	4	2	1	7	3	2	-1	1	1	1	1	1	1	2	2	6	3	2	2	6	3	3	4	4	5	3	2	1	3	5	-1	2	4	1	3	5	2	2	1	1	-1	-1
2015	76	1	1	1	4	18	4	3	1	1	7	3	1	1	1	1	1	1	1	1	4	2	6	3	2	2	5	4	8	5	5	8	5	8	1	1	1	-1	2	8	5	1	6	5	5	1	1	-1	-1
2015	76	1	1	1	1	17	5	4	2	1	7	5	2	-1	1	2	1	1	1	2	3	2	6	3	2	2	5	3	7	1	4	2	7	2	4	4	1	-1	2	3	8	2	3	3	2	1	1	-1	-1
2015	76	1	1	1	4	16	9	4	2	2	5	3	2	-1	2	1	1	2	2	2	3	2	6	3	2	2	5	3	1	5	1	2	4	1	6	1	1	-1	2	4	1	2	5	1	1	1	1	-1	-1
2015	76	1	1	1	2	16	2	5	1	2	5	3	2	-1	2	1	1	1	2	2	2	2	6	3	1	2	5	3	1	1	1	1	2	1	4	6	1	-1	2	8	1	4	2	2	2	1	1	-1	-1
2015	76	1	1	1	4	15	8	5	1	1	5	5	2	-1	1	1	1	1	1	2	2	2	6	3	2	2	5	4	7	1	7	2	3	3	6	1	1	-1	2	5	1	1	3	4	2	1	1	-1	-1
2015	76	1	1	1	1	16	10	4	1	2	6	5	2	-1	1	1	1	2	1	1	2	2	6	3	2	2	5	3	8	5	4	3	4	1	6	6	1	-1	2	2	1	1	2	2	1	1	1	-1	-1
2015	76	1	1	2	4	16	9	4	1	2	8	6	2	-1	2	1	2	2	2	2	3	2	6	3	2	2	5	3	8	3	1	8	5	7	1	1	1	-1	2	1	5	3	2	1	6	1	1	-1	-1
2015	76	1	1	1	4	17	6	4	1	2	5	3	2	-1	1	1	1	1	2	1	2	2	6	3	2	2	4	3	6	3	8	2	8	3	1	1	1	-1	2	8	2	1	3	4	2	1	2	-1	3
2015	76	1	1	1	2	17	11	3	1	2	2	2	2	-1	1	1	1	1	2	2	2	2	6	3	1	2	4	3	8	4	4	3	1	4	4	4	1	-1	2	1	1	1	2	2	7	1	2	-1	6
2015	76	1	1	2	4	12	8	8	1	1	5	4	2	-1	2	1	1	1	1	2	3	2	2	1	1	2	5	3	8	5	5	4	8	6	1	4	1	1	1	6	1	1	7	7	6	6	6	1	1
2015	76	1	1	2	3	12	2	9	2	1	8	6	2	-1	2	2	2	2	2	2	1	2	2	1	1	2	2	5	2	1	1	2	1	1	5	5	1	-1	99	1	1	4	7	1	4	2	2	1	1
2015	76	1	1	1	4	11	7	9	1	1	8	6	2	-1	2	1	2	2	2	2	2	2	2	1	2	2	6	1	3	1	8	1	7	3	1	6	1	1	1	2	1	1	3	1	7	2	2	1	1
2015	76	1	1	2	1	12	5	9	1	1	1	4	2	-1	1	1	2	2	2	2	1	2	2	1	2	2	1	3	1	2	8	1	1	3	4	5	1	4	1	8	1	3	1	3	2	1	1	-1	-1
2015	76	1	1	2	4	12	4	9	1	2	8	3	2	-1	2	1	2	2	2	2	2	2	2	1	1	1	4	3	2	1	6	1	1	1	1	6	5	4	1	2	1	3	1	3	1	6	2	1	1
2015	76	1	1	2	4	12	2	9	1	1	5	5	2	-1	2	1	1	1	1	2	2	2	2	1	1	2	2	2	8	7	7	4	7	4	1	1	1	4	1	5	6	1	5	5	4	6	5	1	1
2015	76	1	1	1	4	12	7	8	1	1	8	4	2	-1	1	2	2	1	1	2	3	2	2	1	1	2	2	1	8	1	8	1	8	3	1	6	1	5	1	8	1	1	7	2	6	1	1	-1	-1
2015	76	1	1	1	4	14	1	7	1	1	7	2	2	-1	2	1	1	1	1	1	2	2	2	1	2	2	6	2	1	6	1	8	1	8	5	6	6	5	1	4	2	1	1	1	2	3	3	1	1
2015	76	1	1	2	4	14	9	6	2	2	2	8	2	-1	1	1	1	1	2	2	1	2	2	1	1	2	1	4	3	2	8	2	3	8	1	5	1	4	1	3	2	1	5	7	6	6	6	1	1
2015	76	1	1	2	1	13	8	7	1	1	5	6	2	-1	2	1	2	1	2	2	2	1	2	1	1	2	6	5	1	8	2	8	8	8	1	5	1	5	1	8	2	1	3	3	3	6	1	2	-1
2015	76	1	1	2	4	13	8	7	1	2	5	7	2	-1	1	1	2	2	2	2	3	2	2	1	2	2	6	3	2	2	2	4	4	5	1	5	1	4	1	6	4	1	5	5	6	5	5	2	2
2015	76	1	1	2	4	12	1	9	1	1	3	4	2	-1	2	1	1	2	2	2	2	2	2	1	2	2	2	3	5	8	8	4	1	2	1	5	1	1	1	2	1	1	5	6	1	8	1	1	-1
2015	76	1	1	1	2	13	7	7	1	2	8	6	2	-1	2	1	2	1	2	2	2	2	2	1	2	2	6	4	2	1	1	2	1	2	1	6	1	4	1	2	1	1	3	1	5	6	6	1	1
2015	76	1	1	1	2	12	8	8	1	2	2	4	2	-1	2	1	2	2	2	2	2	2	2	1	2	2	1	3	1	1	7	1	1	2	1	1	1	-1	2	1	1	1	2	5	4	2	1	1	-1
2015	76	1	1	2	4	14	4	7	1	1	8	3	2	-1	1	1	2	1	2	1	2	2	2	1	1	2	6	3	5	1	8	1	8	1	1	5	1	4	1	1	2	1	4	6	1	6	6	1	1
2015	76	1	1	1	4	12	8	8	1	2	7	5	2	-1	2	1	2	1	2	2	1	2	2	1	1	1	5	2	3	1	3	4	3	4	1	3	3	1	1	3	2	1	4	6	4	6	6	1	1
2015	76	1	1	1	4	13	11	7	2	2	8	6	2	-1	2	1	1	2	2	2	1	2	2	1	2	2	5	3	8	1	8	7	8	3	1	1	1	1	1	6	1	1	7	7	5	8	1	1	-1
2015	76	1	1	2	5	13	6	7	1	1	1	4	1	1	1	2	1	1	1	1	1	2	2	1	1	2	6	2	1	3	2	3	3	2	1	2	3	1	1	3	4	2	4	1	3	4	3	5	3
2015	76	1	1	1	1	15	7	5	1	2	2	5	2	-1	2	2	1	2	2	2	1	2	2	1	1	2	1	1	1	1	1	2	2	2	6	6	1	5	1	2	2	1	1	1	1	6	1	1	-1
2015	76	1	1	2	4	12	4	9	1	1	5	5	2	-1	1	1	2	2	2	2	1	2	2	1	1	99	6	5	3	1	5	3	4	3	1	2	1	1	1	1	3	1	2	2	4	6	1	1	-1
2015	76	1	1	1	1	13	1	99	2	1	3	6	2	-1	2	2	2	2	2	2	1	2	1	3	1	1	2	3	7	1	1	8	1	8	1	1	1	1	1	1	1	3	1	1	1	8	8	1	1
2015	76	1	1	1	1	12	5	7	1	1	8	6	2	-1	2	1	2	1	2	2	1	2	1	3	1	2	1	1	2	2	2	2	2	2	1	6	1	4	1	2	1	1	3	2	4	1	1	-1	-1
2015	76	1	1	2	1	12	12	8	1	2	8	3	2	-1	2	1	1	1	1	2	2	2	1	3	2	2	2	5	2	8	8	2	8	8	6	1	1	-1	2	8	8	1	2	2	2	3	1	1	-1
2015	76	1	1	1	3	16	4	5	99	1	3	5	2	-1	2	2	2	2	2	2	2	2	1	3	2	2	1	1	8	2	2	3	8	8	1	1	1	1	1	8	8	5	3	1	99	1	1	-1	-1
2015	76	1	1	2	1	14	10	7	1	1	1	7	2	-1	2	1	2	2	2	2	2	2	1	3	2	1	6	4	1	1	1	1	2	4	1	6	1	-1	3	1	1	1	7	1	3	1	1	-1	-1
2015	76	1	1	2	4	12	6	8	1	1	2	10	2	-1	1	2	2	2	2	2	2	2	1	3	1	2	6	1	3	2	2	6	6	3	1	1	1	1	1	5	1	3	3	3	3	2	2	1	2
2015	76	1	1	1	2	12	4	9	1	1	5	7	1	1	1	1	1	1	1	2	2	2	1	3	2	2	6	4	4	8	3	3	3	6	1	6	1	-1	3	2	4	3	4	7	7	8	8	1	1
2015	76	1	1	2	4	13	1	8	1	2	1	7	2	-1	2	2	2	2	2	2	1	2	1	3	2	2	6	1	6	3	1	4	5	3	1	1	1	4	1	6	1	3	2	2	2	1	8	-1	2
2015	76	1	1	1	4	13	11	7	1	2	1	6	2	-1	2	2	2	2	2	2	3	1	1	3	1	1	1	5	8	1	1	1	4	1	1	1	1	-1	2	7	1	1	1	1	2	1	1	-1	-1
2015	76	1	1	1	4	11	4	10	1	1	4	8	2	-1	2	2	2	2	2	2	1	2	1	3	1	2	1	1	2	2	4	3	4	5	1	6	1	-1	3	3	3	3	5	3	4	2	2	1	1
2015	76	1	1	1	4	11	12	9	1	1	8	5	2	-1	1	2	2	1	2	2	3	2	1	3	2	2	5	3	5	3	7	3	8	4	1	6	1	1	1	2	2	1	6	7	6	7	2	1	1
2015	76	1	1	2	4	11	6	9	1	1	5	8	2	-1	1	2	2	1	2	2	2	2	1	3	1	2	2	4	2	2	2	1	8	2	1	6	1	5	1	3	1	1	4	3	3	2	2	1	1
2015	76	1	1	2	5	12	12	8	1	1	8	4	2	-1	1	1	2	1	2	2	2	2	1	3	2	2	1	3	8	2	2	3	2	4	1	6	1	-1	2	2	1	1	4	1	6	6	6	5	4
2015	76	1	1	2	4	11	7	9	1	1	1	5	2	-1	2	2	2	2	1	2	2	2	1	3	1	2	5	3	1	1	1	1	1	2	1	1	1	5	1	1	1	3	1	1	3	6	1	2	-1
2015	76	1	1	1	4	11	4	10	1	1	2	7	2	-1	2	1	1	1	2	2	1	2	1	3	2	2	6	1	1	3	2	1	3	8	1	6	1	-1	2	2	3	3	3	3	3	2	8	1	1
2015	76	1	1	2	2	11	8	9	1	1	2	4	2	-1	2	2	1	2	2	2	2	2	1	3	1	2	1	3	2	4	1	2	3	3	1	4	1	-1	3	1	1	1	2	1	4	1	1	-1	-1
2015	76	1	1	1	3	12	1	9	1	1	8	3	2	-1	2	1	2	2	2	2	1	2	1	3	2	1	6	3	2	1	1	1	3	1	3	1	1	5	1	1	1	1	3	1	1	1	1	-1	-1
2015	76	1	1	1	2	12	1	9	1	1	1	8	2	-1	2	2	2	2	2	2	1	2	1	3	1	1	1	1	2	1	1	1	2	2	1	6	1	-1	3	1	1	5	2	2	2	8	7	1	7
2015	76	1	1	1	4	13	4	8	1	1	7	8	2	-1	2	2	2	2	2	2	2	2	1	3	1	2	6	5	2	3	2	2	4	3	5	6	5	-1	3	1	1	1	4	2	5	8	1	1	-1
2015	76	1	1	2	4	12	10	10	1	2	5	8	2	-1	2	1	1	2	1	2	1	2	1	3	1	2	6	5	1	2	2	2	4	8	6	1	4	5	1	8	1	1	2	2	4	1	1	-1	-1
2015	76	1	1	2	4	15	8	5	1	2	2	4	2	-1	2	2	2	1	2	2	2	2	6	1	2	2	5	3	2	6	1	8	7	6	5	1	6	5	1	8	5	3	7	7	6	6	6	1	1
2015	76	1	1	1	4	17	5	3	1	1	8	5	1	1	1	1	1	1	1	1	5	1	6	1	1	1	6	5	5	4	7	3	5	3	1	1	1	-1	3	6	2	3	7	5	5	5	4	3	3
2015	76	1	1	1	5	16	3	5	1	1	8	4	2	-1	2	1	1	1	2	1	2	2	6	1	2	2	2	3	4	5	2	8	2	5	1	1	1	-1	2	4	2	1	2	1	7	8	8	1	1
2015	76	1	1	2	4	16	3	5	2	2	2	4	2	-1	1	1	1	1	2	2	2	2	6	1	2	2	5	3	2	1	8	5	4	2	1	5	5	1	1	8	1	1	5	5	1	1	1	-1	-1
2015	76	1	1	1	4	18	5	3	1	1	5	4	2	-1	1	1	1	1	1	1	2	2	6	1	2	2	4	3	2	3	1	2	1	4	5	3	3	3	1	2	2	2	1	1	3	6	6	1	1
2015	76	1	1	1	4	16	8	4	1	1	5	5	2	-1	1	1	1	1	2	1	2	2	6	1	2	2	4	3	8	1	2	4	2	5	2	4	1	4	1	6	1	2	3	2	3	6	6	2	2
2015	76	1	1	1	2	16	8	4	1	1	2	10	2	-1	1	1	1	1	1	2	3	2	6	1	2	2	5	3	3	3	2	8	2	4	1	1	1	4	1	1	2	4	2	1	7	6	6	2	7
2015	76	1	1	1	4	16	10	4	1	1	8	7	1	1	1	1	1	1	1	2	3	2	6	1	2	2	5	2	6	6	4	2	1	3	3	1	5	4	1	5	1	4	2	2	2	6	6	2	1
2015	76	1	1	1	4	16	3	5	1	1	2	5	1	1	2	1	1	1	2	2	2	2	6	1	2	2	5	3	1	5	4	8	1	5	6	6	3	2	1	7	4	1	2	4	2	8	8	1	1
2015	76	1	1	2	4	16	12	4	2	1	8	3	1	1	2	1	2	2	1	2	2	2	6	1	2	2	5	3	2	1	8	3	1	2	1	5	5	3	1	2	1	3	7	4	2	6	6	4	5
2015	76	1	1	1	4	16	6	4	1	1	7	10	2	-1	1	1	1	1	1	1	4	2	6	1	2	2	6	3	3	2	4	6	1	1	4	2	1	4	1	7	4	1	2	4	1	1	2	-1	2
2015	76	1	1	1	4	17	7	3	1	1	5	7	1	1	2	1	1	1	2	2	3	2	6	1	2	2	5	3	4	8	8	8	1	6	1	1	1	1	1	8	3	1	2	7	7	8	7	1	1
2015	76	1	1	1	1	17	11	3	1	1	2	4	2	-1	1	1	1	2	1	2	2	2	6	1	2	2	4	3	7	7	7	2	4	5	1	6	1	4	1	4	3	1	3	4	3	1	1	-1	-1
2015	76	1	1	1	4	16	8	4	1	1	7	4	1	1	2	1	1	1	2	1	2	2	6	1	2	2	6	3	8	8	8	8	1	8	1	1	1	5	1	8	8	1	1	6	7	1	1	-1	-1
2015	76	1	1	2	1	17	3	4	1	1	2	6	2	-1	1	2	2	1	2	2	2	2	6	1	2	2	5	3	1	1	4	3	8	1	1	6	6	2	1	2	1	1	2	6	4	8	6	1	2
2015	76	1	1	2	4	15	7	5	1	2	8	4	2	-1	2	1	1	1	2	2	3	2	6	1	2	2	2	4	5	3	4	2	2	6	5	5	1	4	1	1	1	3	2	3	4	6	6	2	2
2015	76	1	1	2	4	16	4	5	1	2	8	4	2	-1	1	1	1	1	1	2	2	2	6	1	2	2	5	3	2	4	3	7	1	1	1	1	4	4	1	6	1	1	2	2	1	7	7	1	1
2015	76	1	1	2	4	16	1	5	1	2	6	2	2	-1	2	1	1	2	2	2	2	2	6	1	2	2	5	3	1	2	1	2	5	1	1	5	4	2	1	3	1	1	7	1	3	6	6	1	1
2015	76	1	1	1	4	15	5	5	1	1	8	4	2	-1	2	1	1	1	2	1	2	2	6	1	1	2	2	4	1	8	1	8	1	8	6	5	6	-1	2	8	4	1	1	1	7	1	1	-1	-1
2015	76	1	1	2	4	16	11	4	1	1	5	5	2	-1	2	1	1	1	1	2	3	2	6	1	2	2	5	3	6	6	5	7	6	8	1	1	5	5	1	8	3	1	4	3	5	6	1	1	-1
2015	76	1	1	2	4	16	12	4	1	1	8	3	2	-1	2	1	1	1	2	2	3	2	6	1	2	2	5	1	1	6	2	8	4	7	4	2	3	1	1	2	2	1	2	4	2	6	6	1	1
2015	76	1	1	1	3	15	6	5	1	1	5	4	1	1	2	2	1	1	1	1	3	1	6	1	2	2	5	5	3	3	8	8	8	1	1	5	1	-1	2	3	4	1	4	5	1	6	6	2	2
2015	76	1	1	2	4	16	8	4	1	1	4	3	1	1	1	1	1	1	1	1	2	2	6	1	1	2	3	3	8	5	8	3	6	4	1	1	1	5	1	2	8	1	5	6	6	1	1	-1	-1
2015	76	1	1	1	4	16	5	5	1	2	5	4	2	-1	2	1	1	2	2	1	3	2	6	1	1	2	5	3	6	2	1	3	4	3	1	1	1	4	1	5	3	3	4	5	5	6	6	1	1
2015	76	1	1	1	4	15	7	5	1	2	8	4	2	-1	2	1	2	2	1	2	2	2	6	1	2	1	5	4	8	2	3	1	1	1	1	1	5	-1	2	1	1	3	1	1	1	1	1	-1	-1
2015	76	1	1	1	4	16	1	5	1	1	4	4	2	-1	1	1	1	1	1	2	2	2	6	1	2	2	6	3	2	1	4	5	1	3	5	1	5	1	1	6	4	1	3	5	7	3	8	3	1
2015	76	1	1	2	4	15	6	5	1	1	5	4	2	-1	2	1	1	1	1	1	4	2	6	1	2	2	5	3	4	6	2	8	3	4	5	3	1	5	1	2	3	1	2	2	2	1	6	-1	3
2015	76	1	1	1	4	16	11	4	1	2	2	6	2	-1	2	1	2	2	2	2	1	2	6	1	1	2	4	3	4	3	8	4	6	2	1	5	5	5	1	3	1	1	4	7	5	6	6	1	1
2015	76	1	1	2	4	16	2	5	1	1	4	5	1	2	2	2	2	1	2	2	3	2	6	1	2	2	6	3	1	3	2	8	1	4	1	5	4	5	1	6	2	1	3	7	3	6	6	2	2
2015	76	1	1	2	4	16	3	5	1	1	5	10	2	-1	2	1	2	2	1	2	2	2	6	1	2	2	5	3	4	3	8	5	1	3	1	1	1	4	1	6	3	1	2	3	2	6	6	1	1
2015	76	1	1	1	4	17	1	4	1	1	3	7	2	-1	1	1	1	1	1	2	4	2	6	1	2	2	4	3	5	6	7	5	4	8	1	5	5	5	1	3	4	1	4	7	3	6	8	1	1
2015	76	1	1	2	4	16	9	4	1	2	8	3	2	-1	2	1	1	2	2	1	1	2	6	1	2	2	2	1	2	1	3	4	1	4	1	6	1	5	1	2	1	1	1	4	5	1	6	-1	3
2015	76	1	1	2	1	16	10	4	1	1	6	6	2	-1	2	1	1	1	1	2	4	2	6	1	2	2	5	3	4	2	5	4	1	8	1	6	5	-1	2	2	1	3	3	2	7	1	6	-1	1
2015	76	1	1	2	4	16	7	4	1	2	2	6	2	-1	2	1	2	2	2	1	2	2	6	1	2	2	5	3	3	8	1	3	1	4	5	5	6	5	1	5	2	1	3	1	3	4	8	1	1
2015	76	1	1	1	1	16	4	5	1	1	3	4	1	2	1	1	1	1	1	2	3	2	6	1	2	2	5	3	3	1	8	2	6	2	1	3	3	3	1	4	2	1	4	4	2	6	6	2	2
2015	76	1	1	1	4	16	5	5	1	2	5	9	2	-1	1	1	2	2	2	2	2	2	6	1	2	2	4	1	1	1	8	1	8	4	5	1	1	5	1	2	1	1	5	4	2	6	1	3	-1
2015	76	1	1	2	4	17	5	4	1	1	5	6	2	-1	2	1	1	2	2	2	2	2	6	1	1	2	5	4	2	1	3	2	2	3	1	5	1	4	1	2	1	1	2	2	2	8	8	2	2
2015	76	1	1	2	1	17	1	4	1	2	8	4	2	-1	1	1	1	2	2	2	2	2	6	1	2	2	2	2	4	1	8	3	2	3	1	6	5	4	1	1	1	3	3	4	3	6	6	1	1
2015	76	1	1	2	4	19	2	1	2	2	1	8	1	1	2	1	2	1	2	2	2	2	7	3	1	2	5	3	4	3	5	4	3	4	5	5	1	5	1	5	1	3	4	3	4	6	6	1	1
2015	76	1	1	2	3	16	9	4	1	1	5	4	2	-1	1	1	1	1	1	1	3	2	7	3	2	2	4	3	2	4	2	8	3	4	5	4	5	5	1	6	2	1	2	2	4	1	1	-1	-1
2015	76	1	1	2	4	16	9	4	2	2	7	4	1	1	2	1	1	1	1	1	2	2	7	3	1	2	4	3	1	4	5	7	3	8	6	6	5	5	1	5	1	1	3	5	4	5	6	2	1
2015	76	1	1	2	4	17	10	3	1	2	7	3	1	1	2	1	2	1	2	2	2	2	7	3	2	2	5	3	1	5	1	7	6	8	2	1	2	-1	2	4	3	1	2	1	2	1	2	-1	1
2015	76	1	1	1	1	15	2	5	1	1	8	5	2	-1	2	1	1	1	1	1	2	1	4	3	1	1	6	5	1	1	3	1	2	1	3	1	3	-1	2	1	3	1	1	1	2	1	6	-1	1
2015	76	1	1	2	4	19	11	1	1	2	5	10	2	-1	2	1	1	2	2	2	2	2	7	3	2	2	5	3	3	3	8	8	6	8	1	5	4	4	1	3	3	2	2	4	6	2	7	3	3
2015	76	1	1	2	1	18	8	2	1	1	4	4	2	-1	2	1	2	1	2	1	2	2	7	3	1	2	2	2	2	2	2	3	2	2	1	5	1	4	1	2	1	1	2	2	3	1	1	-1	-1
2015	76	1	1	2	1	17	12	3	1	2	2	5	2	-1	2	2	2	2	2	2	1	2	7	3	2	2	4	3	1	2	1	8	4	1	6	1	1	5	1	8	1	4	2	2	1	6	6	2	2
2015	76	1	1	1	2	17	5	4	1	1	8	9	2	-1	2	1	2	1	2	2	4	2	7	3	2	2	5	3	3	5	1	8	8	8	1	5	1	4	1	7	8	1	7	1	5	8	8	2	2
2015	76	1	1	1	4	17	10	3	1	1	5	5	2	-1	1	1	1	1	1	1	5	2	7	3	2	2	5	3	3	2	2	1	4	7	1	1	6	-1	3	2	2	1	4	3	4	6	6	1	1
2015	76	1	1	1	4	17	4	4	1	1	2	7	2	-1	2	1	1	1	2	1	3	2	7	3	2	2	6	3	8	1	5	4	8	1	1	5	1	4	1	1	1	1	1	4	1	1	1	-1	-1
2015	76	1	1	2	4	17	6	3	1	2	5	5	2	-1	2	1	2	1	2	1	1	2	7	3	2	2	5	3	2	1	3	2	1	4	1	5	1	5	1	3	1	1	2	2	4	1	1	-1	-1
2015	76	1	1	2	4	17	8	3	1	2	7	4	2	-1	2	1	1	2	1	2	4	2	7	3	2	2	5	3	1	2	8	1	1	2	1	5	5	5	1	2	2	1	2	3	2	1	6	-1	2
2015	76	1	1	2	4	19	5	1	2	2	2	4	1	1	2	1	1	1	2	1	1	2	7	3	2	2	5	3	7	3	5	8	3	4	1	1	1	1	1	3	3	1	4	4	4	2	1	3	-1
2015	76	1	1	1	4	19	10	1	2	2	5	3	2	-1	1	1	1	1	2	2	2	2	7	3	2	2	4	3	1	1	4	2	2	2	5	6	1	5	1	2	1	1	2	7	6	6	6	1	1
2015	76	1	1	1	4	18	3	3	1	2	5	7	1	1	2	1	2	1	2	2	2	2	7	3	2	2	4	3	5	2	4	4	4	3	2	1	2	5	1	2	5	2	4	7	6	6	6	2	2
2015	76	1	1	2	4	18	5	3	1	1	6	5	2	-1	1	1	1	2	1	2	3	2	7	3	2	2	5	3	4	1	3	5	6	2	2	6	1	5	1	2	1	1	3	2	2	1	1	-1	-1
2015	76	1	1	2	1	17	11	3	1	1	5	6	1	1	2	1	2	1	2	2	2	2	7	3	2	2	5	3	6	3	8	5	3	2	5	1	1	5	1	4	2	3	2	7	2	6	6	1	1
2015	76	1	1	1	4	17	10	3	1	1	2	5	1	1	2	1	1	1	1	2	3	2	7	3	2	2	5	3	6	1	1	4	2	8	2	6	2	5	1	6	3	1	2	1	7	6	6	1	1
2015	76	1	1	2	4	18	6	2	1	1	8	7	2	-1	2	1	1	1	1	2	5	2	7	3	2	2	4	4	4	8	1	7	7	7	1	1	1	5	1	6	5	1	3	2	5	1	1	-1	-1
2015	76	1	1	2	4	16	9	4	2	2	7	5	2	-1	1	1	1	1	1	1	2	2	7	3	1	2	4	3	3	1	1	7	2	8	4	5	1	5	1	1	2	1	2	1	4	1	7	-1	3
2015	76	1	1	2	4	16	9	4	2	2	7	1	2	-1	2	1	2	1	2	1	2	2	7	3	2	2	4	3	2	8	6	6	4	8	5	4	5	5	1	8	7	1	2	5	5	5	5	2	2
2015	76	1	1	2	1	18	3	3	2	2	3	5	2	-1	2	1	2	1	2	2	2	2	7	3	1	2	4	3	2	1	8	8	5	4	1	4	1	5	1	1	1	2	3	4	3	7	7	1	1
2015	76	1	1	2	4	17	10	3	2	2	8	5	2	-1	2	1	1	1	1	2	3	2	7	3	2	2	5	3	3	1	2	4	5	8	1	5	5	5	1	4	3	1	5	5	4	1	1	-1	-1
2015	76	1	1	1	2	18	8	2	1	1	6	6	1	1	1	1	1	2	2	2	2	2	7	3	1	2	5	3	6	7	5	8	5	7	1	6	1	4	1	7	7	1	2	3	4	1	1	-1	-1
2015	76	1	1	2	1	17	4	4	2	2	8	3	2	-1	1	1	1	2	2	1	2	2	7	3	2	2	5	3	3	8	1	8	4	8	5	1	2	-1	2	8	8	3	2	1	7	6	7	6	7
2015	76	1	1	2	4	19	2	1	2	2	2	6	2	-1	1	1	2	2	2	1	2	1	7	3	2	2	4	3	3	4	8	1	1	8	1	1	1	1	1	1	1	3	1	1	3	6	6	4	4
2015	76	1	1	1	4	18	7	2	2	2	8	6	2	-1	2	1	2	1	1	1	2	2	7	3	2	2	4	3	2	3	1	3	1	3	6	6	1	5	1	4	1	3	1	1	2	6	6	1	1
2015	76	1	1	1	1	18	1	3	1	2	8	6	1	1	2	2	1	1	1	2	2	2	7	3	2	2	4	3	5	7	6	8	3	8	1	1	1	-1	3	4	8	1	3	1	7	1	1	-1	-1
2015	76	1	1	1	1	15	3	6	2	2	5	4	2	-1	2	1	1	1	1	2	2	2	6	1	2	2	4	3	2	3	6	3	2	4	1	1	6	4	1	7	1	1	3	4	6	1	1	-1	-1
2015	76	1	1	1	1	16	2	5	1	1	4	6	2	-1	2	1	1	1	1	2	2	2	6	1	2	2	4	3	4	4	8	8	8	4	1	1	1	4	1	5	1	1	7	5	4	6	1	4	-1
2015	76	1	1	1	4	16	2	5	1	1	2	5	2	-1	2	1	2	1	1	2	2	2	6	1	2	2	5	3	8	1	8	1	8	4	1	1	5	4	1	1	1	1	4	2	2	8	8	1	1
2015	76	1	1	2	3	16	8	4	1	2	3	4	2	-1	2	1	2	1	2	2	2	2	6	1	2	2	5	3	8	2	1	3	1	5	5	5	1	5	1	3	1	1	1	1	7	7	7	3	3
2015	76	1	1	2	4	16	6	4	1	1	5	5	2	-1	2	1	1	1	2	2	2	2	6	1	2	2	5	1	5	3	5	2	1	1	1	5	1	3	1	1	1	1	4	3	1	1	1	-1	-1
2015	76	1	1	1	4	16	5	5	1	1	3	5	2	-1	1	1	1	1	1	2	3	2	6	1	2	2	5	3	8	1	4	1	4	8	1	1	1	5	1	8	6	1	5	1	4	1	7	-1	1
2015	76	1	1	2	4	16	7	4	1	2	4	4	2	-1	1	1	2	2	2	2	3	2	6	1	2	2	3	4	1	3	4	1	2	2	5	5	4	1	1	1	1	1	1	2	2	6	6	3	3
2015	76	1	1	1	1	18	1	3	2	1	5	3	1	1	2	1	1	1	1	1	3	2	6	1	2	2	5	3	6	8	8	7	4	8	5	4	1	5	1	6	5	1	2	4	4	1	8	-1	3
2015	76	1	1	1	4	16	3	5	1	1	3	6	2	-1	1	1	1	1	1	2	4	1	6	1	2	2	5	3	3	4	7	4	4	8	1	3	1	5	1	1	3	1	2	3	2	6	6	1	1
2015	76	1	1	2	1	18	4	3	1	1	7	5	2	-1	1	1	1	1	1	2	4	1	6	1	1	2	2	1	8	6	8	4	5	2	1	1	1	1	1	6	4	3	6	3	3	6	1	1	-1
2015	76	1	1	2	4	16	2	5	2	2	2	4	2	-1	1	1	1	1	1	2	3	2	6	1	1	2	5	3	3	1	6	8	4	8	1	1	1	5	1	8	1	1	5	2	2	1	1	-1	-1
2015	76	1	1	2	4	16	11	4	1	2	5	4	1	1	1	1	1	1	1	2	2	2	6	1	2	2	5	3	3	2	8	8	1	4	1	5	5	4	1	2	1	1	4	4	4	6	6	3	3
2015	76	1	1	2	4	16	1	5	1	1	2	10	1	1	1	1	1	1	1	2	5	2	6	1	2	2	5	3	8	8	1	8	1	8	5	1	5	5	1	4	8	1	1	2	7	7	1	1	-1
2015	76	1	1	2	4	16	10	4	1	1	8	5	2	-1	2	1	1	1	2	2	2	2	6	1	2	2	6	3	3	3	1	8	8	4	5	5	1	-1	2	1	1	1	5	2	2	6	6	1	2
2015	76	1	1	2	4	17	8	3	2	1	2	10	1	1	2	1	1	1	1	2	4	2	6	1	1	2	5	3	2	7	3	7	4	7	5	5	5	-1	3	8	4	1	5	4	6	1	1	-1	-1
2015	76	1	1	1	5	16	4	5	1	1	5	8	2	-1	2	1	1	2	2	2	2	2	6	1	2	2	5	4	4	1	3	8	1	5	6	1	5	5	1	5	3	2	1	7	7	6	6	2	1
2015	76	1	1	2	4	16	4	5	1	1	5	4	2	-1	2	1	2	1	2	2	2	2	6	1	2	2	5	3	5	2	7	3	5	1	1	5	1	2	1	1	1	1	5	3	5	1	1	-1	-1
2015	76	1	1	2	2	16	10	4	1	1	5	10	1	1	2	1	1	1	1	2	4	2	6	1	2	2	5	3	2	6	4	8	3	6	3	5	5	4	1	3	1	1	4	5	7	1	1	-1	-1
2015	76	1	1	2	1	16	7	4	1	2	7	3	2	-1	1	1	1	1	1	1	2	2	6	1	2	2	5	3	5	1	3	2	8	2	1	5	5	5	1	3	1	1	7	1	1	1	1	-1	-1
2015	76	1	1	2	5	16	10	4	1	2	99	7	2	-1	2	1	2	1	2	1	3	2	6	1	2	2	5	3	4	5	1	8	2	8	5	5	5	4	1	6	2	1	2	1	5	7	7	4	4
2015	76	1	1	2	4	18	3	3	1	2	6	4	1	1	2	1	1	1	1	2	2	2	6	1	1	2	4	3	3	3	1	7	4	3	4	1	1	5	1	8	3	1	3	2	1	6	6	1	2
2015	76	1	1	2	4	16	8	4	1	1	5	5	2	-1	1	1	1	1	2	2	2	2	6	1	1	2	5	3	3	1	3	5	2	2	1	3	4	4	1	3	1	3	2	4	3	1	1	-1	-1
2015	76	1	1	2	4	17	11	3	1	2	5	6	2	-1	2	1	1	1	2	2	3	2	6	1	2	2	5	3	2	5	8	4	6	1	6	1	5	2	1	5	2	1	2	7	1	8	8	3	3
2015	76	1	1	2	4	17	12	3	1	2	8	6	2	-1	2	1	2	2	2	2	2	2	6	1	2	2	6	3	2	4	1	8	4	4	5	1	6	5	1	6	1	3	5	1	2	1	1	-1	-1
2015	76	1	1	1	4	16	4	5	1	1	2	5	2	-1	1	1	2	2	2	2	2	2	6	1	2	2	5	3	1	3	8	1	1	1	1	5	1	1	1	8	1	3	6	2	1	8	8	1	2
2015	76	1	1	1	4	16	11	4	1	1	8	4	2	-1	2	1	1	2	2	2	2	2	6	1	2	2	4	3	4	3	7	6	8	1	1	1	1	-1	3	3	2	1	6	4	1	6	6	2	3
2015	76	1	1	1	4	16	12	4	1	1	5	4	2	-1	1	1	1	1	1	2	2	2	6	1	2	2	4	3	4	1	5	2	1	4	1	6	1	5	1	2	1	1	3	4	6	6	7	2	2
2015	76	1	1	2	5	16	4	5	1	2	2	10	2	-1	2	1	1	2	2	2	2	2	6	1	1	2	2	3	2	2	3	2	3	2	6	4	6	5	1	2	1	3	2	2	2	8	8	1	2
2015	76	1	1	1	4	16	2	5	1	2	4	4	2	-1	1	1	1	1	2	2	3	2	6	1	2	2	3	4	3	3	6	3	8	3	1	1	2	5	1	4	1	1	3	4	5	3	3	2	3
2015	76	1	1	2	4	16	10	4	1	2	5	4	2	-1	1	1	2	2	2	1	2	2	6	1	2	2	5	3	6	6	3	8	4	8	1	1	1	5	1	8	8	1	7	2	6	6	6	2	2
2015	76	1	1	1	4	16	2	5	1	1	7	4	2	-1	2	1	1	1	1	2	2	2	6	1	1	2	4	3	8	1	5	3	6	3	1	5	3	3	1	1	4	1	3	4	4	6	6	1	1
2015	76	1	1	2	4	16	3	5	1	2	4	2	1	1	2	1	1	1	1	2	3	2	6	1	2	2	5	3	5	3	2	3	1	2	1	5	3	5	1	1	2	2	2	2	4	1	1	-1	-1
2015	76	1	1	2	4	17	4	4	1	2	8	4	2	-1	1	1	1	1	2	2	2	2	6	1	2	2	5	3	5	3	1	6	3	7	1	1	1	4	1	5	5	1	3	3	7	6	6	4	4
2015	76	1	1	1	4	16	9	4	1	2	8	3	1	1	2	1	1	1	2	2	2	2	6	1	2	2	2	3	8	2	8	8	8	2	1	6	1	5	1	1	1	3	3	5	3	6	6	3	3
2015	76	1	1	2	4	16	2	5	1	2	8	5	2	-1	2	1	2	2	2	2	2	2	6	1	2	2	5	4	4	1	5	5	1	3	1	5	6	5	1	4	2	3	2	5	3	6	6	1	1
2015	76	1	1	1	4	18	5	3	2	1	4	4	2	-1	2	1	2	1	2	2	2	2	6	1	1	2	6	3	8	1	2	8	3	4	6	1	1	5	1	7	1	1	7	7	1	8	1	1	-1
2015	76	1	1	2	1	16	9	4	1	2	8	7	2	-1	2	1	1	1	2	2	3	2	6	1	1	2	5	4	3	4	2	4	1	3	5	5	1	5	1	4	3	2	2	3	4	1	1	-1	-1
2015	76	1	1	1	1	16	1	5	1	1	2	2	2	-1	2	1	2	1	2	1	4	2	6	3	2	2	5	3	4	3	4	5	7	3	1	1	1	2	1	6	4	3	4	2	2	6	6	3	3
2015	76	1	1	2	4	17	4	4	2	2	7	6	2	-1	2	1	1	1	1	1	3	2	6	3	2	2	4	5	1	1	8	8	8	7	5	5	3	5	1	2	2	1	2	4	2	2	4	3	3
2015	76	1	1	1	2	16	9	4	1	2	8	3	2	-1	2	2	2	2	2	2	5	2	6	3	2	2	6	5	4	1	1	8	3	1	6	6	6	-1	3	1	1	3	7	1	7	6	6	1	2
2015	76	1	1	2	4	17	7	3	1	2	2	7	2	-1	2	1	2	2	2	2	1	2	6	3	2	2	2	3	1	1	3	5	1	1	5	1	5	-1	2	3	1	3	7	7	3	2	2	2	2
2015	76	1	1	1	1	16	8	4	1	1	3	5	2	-1	2	1	1	1	1	1	2	2	6	3	1	1	4	3	2	2	1	5	2	5	1	5	1	4	1	8	2	3	2	1	4	1	3	-1	2
2015	76	1	1	1	1	17	7	3	1	1	4	6	2	-1	2	1	1	1	2	2	4	2	6	3	2	2	6	4	8	1	4	4	4	8	1	1	5	-1	2	6	4	1	7	1	6	4	8	1	1
2015	76	1	1	2	4	16	1	5	2	2	8	6	2	-1	2	1	1	1	2	1	2	2	6	3	1	2	5	3	3	3	8	6	1	4	3	1	3	4	1	5	2	4	1	3	4	6	6	4	4
2015	76	1	1	1	2	16	9	4	1	1	8	7	2	-1	2	1	1	1	1	2	4	2	6	3	2	2	2	3	3	6	3	6	1	3	1	4	1	-1	3	4	4	1	2	2	7	6	6	2	2
2015	76	1	1	2	4	16	8	4	1	1	2	4	2	-1	2	1	1	1	2	2	2	2	6	3	2	2	5	3	6	1	1	6	5	1	1	1	1	1	1	3	1	2	2	1	2	6	6	3	3
2015	76	1	1	1	4	17	10	3	2	2	8	4	2	-1	1	1	2	2	2	2	2	2	6	3	2	2	4	2	1	1	8	2	1	2	1	3	1	5	1	8	1	2	3	3	3	6	6	3	3
2015	76	1	1	1	4	16	3	5	1	1	5	9	2	-1	2	1	1	1	2	1	3	2	6	3	2	2	5	3	5	1	7	3	1	4	5	1	1	5	1	1	1	3	2	4	2	1	1	-1	-1
2015	76	1	1	1	5	17	9	3	1	1	2	7	1	1	2	1	1	1	1	1	2	2	6	3	2	2	5	3	8	3	5	5	3	4	5	5	1	4	1	5	8	1	2	2	2	6	6	3	4
2015	76	1	1	1	4	19	5	1	2	1	4	3	1	1	2	2	1	1	2	2	3	1	6	3	2	2	5	3	5	1	7	1	8	2	1	1	1	5	1	2	1	1	5	5	3	7	7	3	3
2015	76	1	1	1	4	16	11	4	1	2	5	9	2	-1	2	1	1	1	2	2	3	2	6	3	2	2	5	3	4	1	8	4	3	6	5	5	1	1	1	8	1	1	7	5	4	5	5	2	2
2015	76	1	1	1	4	17	8	3	2	2	3	9	1	1	1	1	1	1	1	2	5	2	6	3	2	2	5	3	3	1	1	1	5	4	1	6	1	4	1	6	3	1	4	2	6	8	1	3	-1
2015	76	1	1	2	4	16	12	4	1	2	2	4	1	1	2	1	2	1	1	2	2	2	6	3	2	2	5	3	4	2	8	5	3	3	1	4	1	3	1	4	2	1	4	4	4	7	7	3	3
2015	76	1	1	1	4	16	9	4	1	1	5	6	2	-1	2	1	1	1	2	2	3	2	6	3	2	2	6	5	4	1	8	6	4	3	1	6	1	-1	3	1	1	2	3	6	2	6	6	2	2
2015	76	1	1	2	4	16	6	4	1	2	5	4	2	-1	1	1	1	1	2	2	2	2	6	3	2	2	5	3	5	2	8	6	8	2	1	6	1	3	1	5	2	1	3	4	3	6	6	1	1
2015	76	1	1	1	1	17	9	3	1	1	3	4	1	1	2	1	1	1	2	2	2	2	6	3	1	2	5	3	2	1	3	2	4	4	1	5	1	4	1	7	1	1	2	2	2	3	8	3	3
2015	76	1	1	2	1	15	9	5	1	1	7	4	2	-1	2	1	1	1	1	2	4	1	6	3	2	2	5	3	5	1	2	3	2	4	1	1	1	4	1	1	1	2	2	1	3	8	1	3	-1
2015	76	1	1	2	4	15	6	5	1	1	4	5	2	-1	2	1	1	1	2	2	2	2	6	3	2	2	5	3	3	2	1	7	6	8	1	1	1	5	1	7	3	1	4	3	6	6	6	2	3
2015	76	1	1	2	4	16	10	4	2	2	3	5	2	-1	2	1	2	1	1	2	2	2	6	3	2	2	6	3	1	4	1	8	2	8	1	5	1	4	1	8	3	1	4	1	7	6	6	2	2
2015	76	1	1	2	4	17	1	4	1	2	5	5	1	1	2	1	1	2	2	2	3	2	6	3	2	2	5	3	2	1	2	4	1	1	5	1	5	2	1	4	2	1	5	1	2	6	6	3	3
2015	76	1	1	2	1	16	4	5	1	2	2	5	2	-1	2	1	2	1	2	2	2	2	6	3	2	2	5	3	3	1	2	7	4	4	2	5	1	3	1	3	1	1	3	3	5	8	6	1	1
2015	76	1	1	1	4	16	5	4	1	2	2	5	2	-1	1	1	2	1	2	1	2	1	6	3	1	2	5	3	1	4	3	8	3	8	3	5	1	-1	3	3	2	1	3	4	4	1	1	-1	-1
2015	76	1	1	2	4	15	5	5	1	1	5	5	1	1	2	2	1	1	2	2	3	2	6	3	2	2	5	3	3	4	1	5	2	4	1	3	1	5	1	7	3	1	3	1	4	6	6	2	2
2015	76	1	1	2	4	17	7	3	1	1	7	3	1	1	1	1	1	1	2	2	2	2	6	3	2	2	5	3	8	1	2	8	1	4	5	4	1	4	1	2	3	3	1	1	5	7	7	3	2
2015	76	1	1	1	4	16	11	4	1	2	5	2	2	-1	2	1	1	1	2	1	3	1	6	3	2	2	4	3	4	6	7	8	6	5	1	1	1	4	1	7	2	1	5	4	4	4	5	2	2
2015	76	1	1	2	1	16	11	4	1	1	2	5	2	-1	1	1	2	1	2	2	2	2	6	3	2	2	5	3	4	3	7	5	5	4	5	1	1	2	1	3	1	1	2	2	2	6	6	2	2
2015	76	1	1	1	2	15	6	5	1	1	8	4	2	-1	2	1	1	1	2	1	2	2	6	3	2	1	4	3	8	8	1	8	3	4	1	5	1	5	1	3	3	1	4	1	3	2	6	2	3
2015	76	1	1	2	4	17	4	4	1	2	2	5	2	-1	1	1	2	2	2	2	2	2	6	3	2	2	4	3	1	1	2	3	1	3	5	5	1	4	1	2	2	1	2	4	3	6	6	2	2
2015	76	1	1	1	4	16	1	5	2	2	4	4	2	-1	2	1	2	2	2	2	2	2	6	3	2	2	6	3	1	2	2	3	2	3	3	1	1	4	1	3	1	1	2	1	2	1	1	-1	-1
2015	76	1	1	2	2	16	4	5	1	2	5	4	2	-1	2	1	1	2	2	1	2	2	6	3	2	2	5	3	8	1	8	1	1	1	1	5	1	1	1	4	1	2	1	7	1	6	6	1	2
2015	76	1	1	1	1	17	10	3	1	1	8	7	2	-1	2	1	1	1	1	1	3	1	6	3	1	2	6	3	5	2	1	2	1	4	5	5	1	4	1	3	5	1	2	1	4	6	6	2	2
2015	76	1	1	1	1	16	11	4	1	1	6	6	2	-1	1	1	1	1	1	2	2	2	6	3	2	2	5	1	6	8	6	8	8	7	1	5	1	5	1	8	5	1	5	5	5	2	6	2	3
2015	76	1	1	1	4	16	6	4	1	2	3	6	2	-1	2	2	2	1	2	2	2	2	6	3	2	2	4	2	6	1	8	7	5	4	1	5	1	4	1	7	1	1	6	5	4	6	6	2	2
2015	76	1	1	2	4	17	12	3	2	2	4	5	2	-1	2	1	1	1	1	1	2	2	6	3	2	2	4	3	3	4	8	8	5	1	5	6	5	4	1	5	7	1	5	4	2	1	1	-1	-1
2015	76	1	1	2	1	16	7	4	1	2	6	3	1	2	2	1	1	1	1	2	2	2	6	3	2	2	5	3	1	4	3	1	1	2	1	1	1	4	1	4	2	1	1	2	2	8	7	2	1
2015	76	1	1	1	4	14	3	7	1	1	5	6	2	-1	1	1	1	1	1	2	2	2	3	3	1	2	1	3	1	1	4	3	3	3	1	6	1	4	1	1	1	1	3	2	2	6	6	1	1
2015	76	1	1	1	1	14	6	6	1	1	8	7	2	-1	2	2	1	2	1	1	3	2	3	3	2	2	1	3	7	1	1	1	1	8	1	6	1	-1	3	1	1	1	5	1	7	1	1	-1	-1
2015	76	1	1	1	4	15	1	6	1	2	6	3	2	-1	2	1	1	1	1	1	2	2	3	3	2	2	5	3	4	1	8	8	4	7	5	1	1	5	1	5	3	1	3	3	6	8	1	5	-1
2015	76	1	1	1	4	14	8	6	1	1	3	5	2	-1	2	1	2	1	1	2	2	2	3	3	2	2	4	2	8	1	5	1	4	2	1	1	1	2	1	3	2	1	2	1	2	1	1	-1	-1
2015	76	1	1	2	1	14	5	6	1	1	2	6	2	-1	1	1	1	1	2	2	3	2	3	3	2	2	2	3	3	8	4	8	6	8	5	6	1	-1	3	5	6	1	7	5	7	1	1	-1	-1
2015	76	1	1	2	4	14	7	6	1	2	4	4	2	-1	1	1	1	1	1	2	2	2	3	3	2	2	5	3	5	1	8	3	3	1	1	6	5	5	1	4	1	2	2	7	2	8	8	1	1
2015	76	1	1	1	4	15	1	6	1	2	8	2	2	-1	2	1	2	1	2	1	2	2	3	3	2	2	4	3	1	2	4	3	3	7	4	1	5	4	1	1	2	1	7	7	7	1	1	-1	-1
2015	76	1	1	2	5	17	12	5	1	1	2	5	2	-1	2	1	2	1	2	2	2	2	4	3	1	2	4	3	8	2	1	4	4	3	1	4	1	3	1	5	3	1	2	4	4	1	1	-1	-1
2015	76	1	1	1	4	15	1	6	1	1	2	3	2	-1	2	1	1	1	1	1	2	2	3	3	2	2	2	3	3	3	2	8	4	7	1	3	1	4	1	4	2	3	5	2	4	1	1	-1	-1
2015	76	1	1	1	4	15	1	6	2	1	3	4	2	-1	2	1	2	2	2	2	2	2	3	3	2	2	2	2	1	1	2	1	1	5	1	5	2	4	1	4	1	3	3	4	3	1	1	-1	-1
2015	76	1	1	1	4	14	8	5	1	1	7	3	2	-1	1	1	1	1	1	2	3	2	4	3	1	2	5	3	2	1	5	1	4	1	6	5	1	5	1	3	3	3	2	1	6	2	3	7	7
2015	76	1	1	1	1	14	8	6	1	1	1	3	2	-1	2	1	2	1	1	1	3	2	3	3	2	2	6	4	3	5	3	6	3	7	1	6	1	5	1	4	2	1	7	2	7	8	7	4	4
2015	76	1	1	1	4	15	1	6	2	2	7	2	2	-1	2	1	1	1	2	2	2	2	3	3	2	2	5	3	1	4	1	5	2	8	5	2	5	5	1	4	3	1	3	1	7	1	1	-1	-1
2015	76	1	1	2	1	16	8	4	1	2	8	5	2	-1	2	1	1	1	2	1	2	2	3	3	1	2	6	5	3	3	5	8	3	8	1	5	1	5	1	7	2	1	5	3	6	8	7	1	1
2015	76	1	1	2	4	14	7	6	2	1	99	3	2	-1	2	1	2	2	2	2	2	2	3	3	2	2	4	4	1	2	1	2	2	2	5	6	1	5	1	2	1	4	7	7	7	1	1	-1	-1
2015	76	1	1	2	4	15	8	5	1	1	8	7	1	1	1	1	2	1	2	2	2	2	3	3	1	2	2	3	2	1	2	2	2	2	1	1	1	1	1	4	1	3	1	1	3	6	2	2	2
2015	76	1	1	2	1	14	8	6	1	2	3	6	2	-1	1	1	1	1	2	2	2	2	3	3	2	2	4	3	4	2	5	8	6	3	1	1	1	5	1	8	1	1	2	2	7	6	6	2	2
2015	76	1	1	2	4	15	12	5	1	2	8	6	1	1	2	1	1	1	1	2	3	2	3	3	1	2	1	3	2	3	2	8	8	8	4	1	4	5	1	8	8	1	6	7	7	1	1	-1	-1
2015	76	1	1	2	2	17	3	4	1	1	5	7	2	-1	2	1	2	2	2	2	2	2	3	3	1	2	2	3	2	1	2	2	3	2	1	4	1	2	1	3	2	3	3	4	3	6	1	1	-1
2015	76	1	1	2	1	15	5	6	1	1	1	6	2	-1	2	1	2	1	2	2	2	2	3	3	2	2	1	5	3	3	2	7	7	6	1	5	1	4	1	1	1	1	5	7	7	1	7	-1	3
2015	76	1	1	1	4	14	6	6	1	2	5	5	2	-1	2	1	2	2	2	2	2	2	3	3	2	2	5	3	1	1	8	1	7	2	3	1	1	-1	2	1	1	1	7	7	7	1	1	-1	-1
2015	76	1	1	2	4	15	12	5	2	1	5	5	2	-1	2	1	1	2	1	2	2	2	3	3	2	2	5	3	6	2	1	5	3	5	5	6	1	3	1	4	1	1	1	2	4	1	1	-1	-1
2015	76	1	1	1	4	14	9	6	1	2	8	6	2	-1	1	1	1	1	1	2	4	2	3	3	2	2	5	3	2	1	1	1	1	5	5	1	5	5	1	1	3	1	3	7	7	1	1	-1	-1
2015	76	1	1	2	4	13	11	7	1	2	8	4	2	-1	2	1	2	1	2	2	2	2	3	3	2	2	1	5	2	3	2	4	2	3	1	4	2	5	1	2	2	1	3	2	4	2	5	2	3
2015	76	1	1	2	4	16	12	4	2	2	8	9	2	-1	1	2	1	1	1	2	2	1	3	3	1	2	2	4	2	1	8	8	7	8	6	1	6	-1	3	7	3	1	7	3	7	2	1	1	-1
2015	76	1	1	1	1	14	9	6	1	1	7	5	2	-1	1	1	1	1	1	2	4	1	3	3	1	2	5	3	7	1	8	2	8	1	3	6	1	3	1	1	3	1	5	5	1	7	1	4	-1
2015	76	1	1	2	4	13	10	7	1	2	6	4	2	-1	2	1	2	1	1	1	2	2	3	3	1	2	5	3	3	5	8	8	4	7	1	5	1	5	1	5	1	1	3	7	7	4	6	1	1
2015	76	1	1	1	5	12	7	8	1	1	7	5	2	-1	2	2	1	1	1	1	2	2	3	3	2	2	5	4	4	1	2	8	5	2	1	1	5	2	1	8	1	1	2	4	2	1	1	-1	-1
2015	76	1	1	2	2	15	1	6	1	1	2	4	2	-1	2	1	2	2	2	2	2	2	3	3	1	2	5	3	1	1	1	1	2	1	1	1	1	1	1	1	2	1	5	5	3	1	1	-1	-1
2015	76	1	1	1	4	15	2	6	1	2	5	2	2	-1	2	1	1	1	2	2	2	2	3	3	1	2	5	3	5	2	7	3	7	1	1	2	2	2	1	2	1	1	7	7	1	6	3	5	5
2015	76	1	1	2	4	15	1	6	1	1	5	6	2	-1	1	1	2	1	1	2	2	2	4	3	2	2	1	3	1	2	1	1	1	7	6	6	5	5	1	1	1	4	1	1	3	6	6	2	1
2015	76	1	1	1	4	17	3	4	1	2	2	7	2	-1	2	1	2	2	2	2	2	2	6	4	1	2	5	3	4	6	8	8	8	8	1	1	1	-1	2	8	7	3	5	5	3	1	1	-1	-1
2015	76	1	1	2	4	18	9	2	1	2	2	7	2	-1	2	1	2	1	2	2	2	2	6	4	1	2	5	3	2	2	2	2	7	2	1	1	1	5	1	1	2	4	6	6	2	2	2	1	1
2015	76	1	1	2	4	16	10	4	1	1	7	5	2	-1	2	1	2	1	2	1	2	2	6	4	1	2	6	3	1	1	1	4	7	2	1	5	1	4	1	1	1	1	1	1	2	6	6	1	1
2015	76	1	1	1	4	17	2	4	1	1	3	3	2	-1	1	1	2	2	2	2	2	2	6	4	2	2	2	2	1	4	8	8	8	5	1	6	1	4	1	4	3	1	2	2	2	7	6	1	1
2015	76	1	1	1	2	12	3	8	2	1	3	5	2	-1	1	1	1	1	2	1	2	1	1	3	1	2	1	1	8	2	8	7	6	7	1	1	1	1	1	7	6	3	6	5	7	3	7	5	5
2015	76	1	1	2	1	12	6	8	2	1	8	10	2	-1	1	1	1	1	1	2	2	1	1	3	1	2	1	1	6	2	7	5	4	7	1	6	1	5	1	7	5	1	5	7	7	6	6	1	2
2015	76	1	1	1	1	13	7	7	1	2	8	9	2	-1	2	1	2	2	1	2	1	2	1	3	2	1	1	1	8	2	2	2	1	2	1	6	1	-1	3	1	1	3	1	5	3	1	1	-1	-1
2015	76	1	1	1	1	12	5	9	2	2	8	5	2	-1	1	1	1	1	1	1	3	2	1	3	2	2	6	4	4	5	8	6	5	3	1	2	1	2	1	6	3	1	4	5	3	7	7	1	1
2015	76	1	1	1	2	13	5	8	1	2	8	3	2	-1	2	1	1	1	2	2	2	2	1	3	2	2	1	3	3	5	2	7	1	3	1	6	1	5	1	2	2	2	4	7	3	6	7	1	1
2015	76	1	1	2	4	12	10	8	1	2	8	7	2	-1	1	1	2	1	2	2	2	1	1	3	2	2	1	3	8	3	2	5	8	8	1	6	1	-1	3	1	3	1	6	6	7	1	8	-1	3
2015	76	1	1	1	4	13	12	7	1	1	8	4	2	-1	2	1	2	1	2	1	2	2	1	3	2	2	5	5	1	1	1	2	1	1	1	5	1	4	1	1	2	1	3	99	3	6	6	1	1
2015	76	1	1	2	4	12	8	8	1	2	8	5	2	-1	2	1	1	1	1	2	2	2	1	3	2	2	1	3	8	2	8	8	7	7	1	6	1	1	1	8	8	1	2	2	2	8	1	7	-1
2015	76	1	1	2	4	12	9	8	2	1	8	10	2	-1	2	1	1	1	1	2	4	2	1	3	2	2	5	3	8	3	8	8	8	8	1	5	1	4	1	8	4	1	7	7	7	1	1	-1	-1
2015	76	1	1	1	1	13	5	8	2	1	7	2	2	-1	1	2	1	1	1	2	2	2	1	3	2	2	5	3	3	3	8	3	8	5	1	5	1	4	1	3	2	1	4	7	5	6	6	1	1
2015	76	1	1	1	4	11	6	9	2	2	1	3	2	-1	2	1	2	1	2	1	2	2	1	3	2	2	1	3	4	3	6	7	2	8	1	1	1	5	1	4	1	1	4	4	4	2	1	1	-1
2015	76	1	1	1	2	11	6	9	1	2	3	3	2	-1	2	1	1	1	1	2	2	2	1	3	2	2	5	3	8	2	8	4	6	4	1	1	5	1	1	8	2	3	2	7	5	8	1	2	-1
2015	76	1	1	1	1	13	5	8	1	1	8	4	2	-1	2	1	1	1	1	2	2	2	1	3	1	2	2	3	1	3	7	4	5	7	1	1	5	4	1	3	1	1	7	6	7	1	8	-1	1
2015	76	1	1	2	3	12	8	8	1	2	2	5	2	-1	2	1	2	1	2	2	2	2	1	3	2	2	5	3	6	4	5	6	6	5	1	1	2	1	1	6	2	1	6	6	4	6	6	2	2
2015	76	1	1	2	1	11	7	9	1	1	6	5	2	-1	1	2	2	1	1	2	2	2	1	3	2	2	5	5	3	2	2	5	2	7	5	5	1	4	1	4	4	1	3	3	6	1	1	-1	-1
2015	76	1	1	2	4	12	11	8	1	2	2	5	2	-1	2	1	2	2	1	2	2	2	1	3	2	2	1	1	7	7	8	2	8	8	1	1	1	1	1	1	1	1	5	7	4	1	1	-1	-1
2015	76	1	1	2	4	12	11	8	1	2	8	10	2	-1	2	2	1	2	2	2	3	2	1	3	2	2	1	3	5	3	8	8	1	8	1	6	1	1	1	3	3	1	2	7	7	3	6	2	2
2015	76	1	1	1	4	12	11	8	1	1	6	5	2	-1	1	1	1	1	1	1	2	2	1	3	2	2	1	3	2	1	6	2	2	2	4	5	1	2	1	2	1	1	4	3	2	6	6	4	5
2015	76	1	1	2	4	11	8	9	1	2	8	6	2	-1	2	2	2	2	2	2	2	2	1	3	2	2	1	3	8	2	8	2	1	5	1	6	1	-1	3	1	1	1	1	1	5	2	2	2	1
2015	76	1	1	1	3	12	8	8	2	2	8	4	2	-1	2	1	2	2	2	2	2	2	1	3	2	2	6	5	3	1	8	1	1	2	1	6	1	1	1	1	1	1	3	5	3	1	1	-1	-1
2015	76	1	1	2	4	12	7	9	2	1	2	2	2	-1	2	1	2	2	2	2	1	2	1	3	2	2	1	1	1	1	8	1	1	1	1	6	6	5	1	1	8	1	7	4	1	1	1	-1	-1
2015	76	1	1	1	4	12	8	8	1	1	5	10	2	-1	2	1	2	1	1	2	3	2	1	3	2	2	5	3	3	1	8	8	1	8	1	5	1	4	1	8	1	1	1	1	3	6	1	2	-1
2015	76	1	1	2	4	11	11	9	2	1	8	5	2	-1	1	1	2	1	2	1	2	2	1	3	2	2	6	3	4	3	2	3	4	4	1	5	1	-1	99	2	2	3	3	3	3	6	2	2	2
2015	76	1	1	1	1	11	7	9	1	2	7	4	2	-1	1	1	1	1	1	2	4	1	1	3	2	2	2	4	8	2	1	8	8	8	1	1	1	4	1	4	8	1	7	1	7	3	1	3	-1
2015	76	1	1	1	1	12	10	8	1	2	8	7	2	-1	2	2	1	1	2	2	3	2	1	3	1	2	1	1	1	5	1	3	3	4	1	1	1	1	1	4	1	1	1	1	5	6	1	1	-1
2015	76	1	1	2	1	14	10	6	1	2	8	4	2	-1	1	2	1	1	2	2	2	2	4	3	2	2	5	3	8	3	1	8	1	1	5	6	1	1	1	4	1	2	1	1	5	6	6	1	2
2015	76	1	1	1	2	14	6	6	1	1	8	6	1	1	2	1	1	1	2	2	2	2	4	3	1	2	5	1	1	5	1	7	1	8	5	1	5	4	1	4	8	1	5	3	1	3	2	2	2
2015	76	1	1	1	3	13	5	7	1	2	8	5	2	-1	1	1	1	1	2	1	2	2	4	3	2	2	4	3	3	4	1	8	1	4	1	1	1	4	1	8	2	1	1	1	3	6	6	1	2
2015	76	1	1	2	4	14	2	7	1	1	8	4	2	-1	2	1	1	1	1	2	2	2	4	3	2	2	5	5	3	2	8	8	2	3	1	5	1	4	1	2	2	1	2	7	4	1	8	-1	2
2015	76	1	1	2	1	14	12	6	1	1	7	4	2	-1	2	1	1	1	1	1	2	2	4	3	2	2	5	3	8	1	8	2	8	1	1	5	1	4	1	2	1	1	7	7	1	6	6	1	1
2015	76	1	1	1	4	15	1	7	1	1	1	5	2	-1	2	1	1	1	2	1	2	2	4	3	2	2	5	3	8	1	8	8	6	3	1	1	1	1	1	8	8	1	6	6	4	8	8	1	1
2015	76	1	1	2	1	16	5	5	1	1	4	6	2	-1	2	1	2	2	2	2	2	2	4	3	2	2	5	4	1	2	2	2	3	8	1	5	6	-1	2	2	1	3	1	1	7	1	1	-1	-1
2015	76	1	1	1	4	13	6	7	1	1	7	5	2	-1	1	1	1	1	1	2	2	2	4	3	2	2	6	5	8	8	5	1	8	8	1	1	1	1	1	8	5	1	7	7	5	1	1	-1	-1
2015	76	1	1	1	4	13	5	7	1	2	5	4	2	-1	1	1	1	1	1	2	3	2	4	3	2	2	5	3	5	4	7	6	4	6	2	5	1	2	1	7	7	1	4	6	5	1	1	-1	-1
2015	76	1	1	1	4	12	1	9	1	1	5	3	2	-1	2	1	1	2	2	2	2	2	4	3	2	2	1	4	3	8	1	8	3	8	1	1	1	5	1	3	2	1	2	2	4	6	6	3	3
2015	76	1	1	2	1	15	12	5	1	2	8	3	2	-1	2	2	2	2	2	2	2	2	4	3	2	2	5	4	7	1	8	1	8	8	1	1	1	1	1	1	1	2	7	1	7	1	1	-1	-1
2015	76	1	1	2	3	14	4	7	2	1	5	10	2	-1	2	1	1	1	1	1	5	2	4	3	2	2	5	3	8	5	8	7	6	7	2	1	5	4	1	1	1	1	3	3	5	1	1	-1	-1
2015	76	1	1	2	1	14	6	6	1	1	8	10	2	-1	2	2	1	2	2	1	4	2	4	3	2	2	2	1	4	1	2	6	3	7	1	6	5	4	1	3	1	3	4	4	6	2	2	2	2
2015	76	1	1	1	4	13	11	7	1	1	7	4	2	-1	2	2	1	1	2	2	3	2	4	3	2	2	5	3	2	3	7	5	5	5	3	4	1	1	1	6	1	1	4	4	4	6	6	2	1
2015	76	1	1	1	2	14	7	6	1	1	8	5	2	-1	1	1	1	1	1	2	3	2	4	3	2	2	4	2	5	1	4	3	3	4	2	5	1	2	1	3	1	1	3	2	2	4	6	3	3
2015	76	1	1	2	4	15	10	5	1	1	7	6	2	-1	2	1	1	1	1	1	3	2	4	3	2	2	6	5	8	1	3	2	8	2	1	4	1	5	1	2	3	1	7	3	3	4	4	1	1
2015	76	1	1	1	4	15	2	6	1	1	2	7	2	-1	2	1	2	1	2	2	2	2	4	3	2	2	4	3	4	2	2	2	1	8	1	5	1	2	1	3	3	1	1	5	7	6	6	1	1
2015	76	1	1	1	1	17	10	3	1	1	6	4	1	1	2	1	1	1	1	1	2	2	4	3	2	2	5	1	2	1	1	1	1	5	1	1	1	5	1	1	1	1	2	2	4	4	5	5	5
2015	76	1	1	2	4	16	1	5	1	2	5	7	2	-1	2	1	1	1	2	2	2	2	4	3	2	2	5	4	8	1	3	6	3	5	5	5	5	4	1	3	1	1	3	4	4	8	6	2	2
2015	76	1	1	2	4	15	10	5	1	2	6	6	2	-1	2	1	1	1	2	2	2	2	4	3	2	2	5	3	6	6	8	1	1	1	1	5	1	4	1	8	6	1	2	4	2	6	6	4	5
2015	76	1	1	1	2	14	3	7	1	2	5	10	2	-1	1	1	1	1	1	2	3	2	4	3	2	2	5	3	4	1	5	4	5	1	5	2	1	1	1	2	2	1	3	3	2	6	6	1	1
2015	76	1	1	1	4	16	8	4	1	2	4	8	2	-1	1	1	1	1	1	2	2	1	4	3	2	2	1	3	2	1	8	2	8	2	5	1	6	4	1	1	1	2	3	5	1	1	1	-1	-1
2015	76	1	1	2	4	14	2	7	1	1	8	6	2	-1	2	1	1	1	2	1	2	2	4	3	2	2	5	5	5	2	6	5	8	2	1	5	1	4	1	4	1	1	4	2	2	6	1	1	-1
2015	76	1	1	2	4	14	2	7	1	2	6	3	2	-1	2	1	2	2	2	2	2	2	4	3	2	2	5	3	3	2	8	5	5	3	1	5	1	4	1	5	1	1	7	7	6	6	6	1	1
2015	76	1	1	1	1	14	3	7	1	1	8	7	2	-1	1	1	2	1	2	2	2	2	4	3	2	2	5	5	8	4	8	1	4	4	1	6	1	3	1	1	1	1	3	5	6	8	6	1	1
2015	76	1	1	2	4	19	12	10	1	1	1	5	2	-1	2	1	2	2	2	2	1	2	5	4	2	2	2	4	8	3	8	2	1	3	1	1	1	4	1	3	2	2	3	2	2	6	1	2	-1
2015	76	1	1	1	4	17	2	4	1	2	2	5	1	2	2	1	1	1	1	2	3	2	5	4	2	2	4	3	1	1	8	1	8	3	5	6	5	1	1	5	8	1	3	4	2	8	1	2	-1
2015	76	1	1	2	4	17	12	3	1	1	3	7	2	-1	1	2	1	1	2	2	3	2	5	4	1	2	4	3	2	1	3	2	1	2	1	6	1	5	1	1	1	3	1	6	1	1	1	-1	-1
2015	76	1	1	1	2	18	6	2	1	2	1	4	2	-1	2	1	2	2	2	2	3	2	5	4	2	2	2	5	4	3	3	8	3	6	5	5	5	4	1	3	1	1	6	4	7	5	4	3	4
2015	76	1	1	1	1	19	1	1	1	1	5	6	2	-1	2	1	1	1	2	2	2	2	5	4	2	2	5	3	5	1	5	1	3	2	1	5	1	5	1	4	2	1	4	4	3	6	6	2	2
2015	76	1	1	2	4	18	11	2	1	1	2	5	2	-1	1	1	2	1	2	2	2	2	5	4	2	1	5	3	2	2	4	1	6	3	6	6	1	-1	3	1	1	1	5	7	3	6	6	5	5
2015	76	1	1	2	4	19	4	2	2	2	4	6	2	-1	2	1	1	2	1	1	3	2	5	4	2	2	5	4	2	1	7	3	1	4	5	1	1	5	1	5	1	1	3	3	4	1	1	-1	-1
2015	76	1	1	1	4	19	5	1	1	1	5	6	2	-1	2	1	1	1	2	2	2	2	5	4	2	2	4	3	6	2	1	1	2	2	2	5	1	1	1	4	1	2	2	2	2	8	6	1	1
2015	76	1	1	2	4	17	9	3	1	2	8	5	2	-1	2	1	2	2	2	2	2	2	5	4	2	2	5	3	2	1	2	8	8	3	1	5	5	5	1	1	1	1	6	1	5	6	6	3	3
2015	76	1	1	1	2	16	7	4	1	2	4	4	1	1	1	1	1	1	1	1	3	2	5	4	2	2	5	1	6	6	8	8	8	7	1	5	1	5	1	6	5	1	5	5	5	1	1	-1	-1
2015	76	1	1	2	4	19	11	1	2	2	5	8	2	-1	2	2	2	2	2	2	2	2	5	4	2	2	5	3	4	1	8	8	8	8	5	5	1	3	1	4	5	2	4	3	5	1	8	-1	1
2015	76	1	1	1	4	18	4	3	1	2	6	4	2	-1	2	1	1	1	2	1	3	2	5	4	2	2	4	3	8	2	4	6	3	4	4	3	5	5	1	5	1	3	3	3	2	1	1	-1	-1
2015	76	1	1	2	4	18	1	3	1	1	4	5	2	-1	1	1	2	2	2	2	2	1	5	4	1	2	2	3	2	1	1	1	2	1	1	6	1	1	1	1	1	1	3	3	1	2	2	2	3
2015	76	1	1	2	1	18	11	2	1	2	5	4	2	-1	2	2	2	2	2	2	2	2	5	4	2	2	5	3	7	1	1	8	1	5	1	1	1	5	1	1	2	2	3	3	7	7	7	1	1
2015	76	1	1	1	4	19	9	1	2	1	8	5	1	1	2	1	1	2	2	2	2	2	7	3	2	2	6	3	8	3	8	2	1	5	1	5	1	4	1	3	1	1	2	7	4	3	6	1	1
2015	76	1	1	2	1	17	2	4	1	2	5	5	2	-1	2	1	1	1	1	2	2	2	7	3	1	2	5	3	5	1	1	3	1	2	1	1	1	5	1	1	3	2	3	1	2	1	1	-1	-1
2015	76	1	1	2	1	19	2	2	1	1	4	4	1	1	1	1	2	2	2	2	2	2	7	3	1	2	5	3	4	1	8	6	4	1	1	1	1	2	1	7	1	1	3	5	1	1	1	-1	-1
2015	76	1	1	1	4	19	11	1	1	2	2	4	2	-1	2	1	2	2	2	2	4	2	7	3	2	2	5	3	8	1	8	8	3	3	1	1	1	4	1	4	3	1	3	4	2	1	1	-1	-1
2015	76	1	1	1	4	18	5	3	1	1	7	4	2	-1	2	1	1	1	1	2	3	2	7	3	2	2	5	3	8	3	8	5	8	7	1	5	1	5	1	8	6	1	5	6	2	4	1	2	-1
2015	76	1	1	1	4	17	5	4	1	1	5	10	2	-1	1	1	1	1	2	1	3	2	7	3	2	2	3	3	2	1	2	2	1	6	5	1	1	3	1	1	1	2	1	2	7	7	6	1	1
2015	76	1	1	2	4	19	2	2	1	2	2	3	2	-1	2	1	1	1	2	2	2	2	7	3	2	2	3	3	4	1	1	1	3	8	1	5	5	5	1	1	1	1	3	1	2	1	1	-1	-1
2015	76	1	1	1	1	17	10	3	1	2	5	8	2	-1	1	1	1	1	1	2	5	2	7	3	2	2	5	3	1	2	1	1	1	4	1	5	1	5	1	4	4	3	4	4	6	1	1	-1	-1
2015	76	1	1	2	4	18	2	3	1	2	4	4	1	1	2	1	2	1	1	2	2	2	7	3	2	2	5	3	3	8	4	5	3	3	6	6	1	5	1	4	3	1	5	5	3	1	1	-1	-1
2015	76	1	1	2	4	17	7	3	1	1	2	5	2	-1	2	1	1	2	1	2	3	2	7	3	2	2	5	3	4	3	6	5	6	4	5	6	1	5	1	2	2	2	4	3	3	6	6	5	5
2015	76	1	1	1	4	18	1	3	1	2	8	4	1	1	2	1	2	1	2	2	1	2	7	3	2	2	5	3	3	5	8	8	2	6	3	5	1	3	1	8	2	2	2	4	2	3	5	3	3
2015	76	1	1	2	4	18	4	3	2	1	5	5	2	-1	2	1	2	2	2	1	2	2	7	3	2	2	4	3	1	1	4	6	2	2	4	6	5	4	1	2	2	2	1	2	2	6	4	2	5
2015	76	1	1	2	1	18	5	3	2	2	3	2	1	1	2	1	2	1	2	2	2	2	7	3	2	2	5	3	6	1	5	4	6	2	5	5	1	4	1	5	1	1	4	2	2	1	1	-1	-1
2015	76	1	1	2	4	17	1	4	1	1	8	5	2	-1	2	1	2	1	1	2	2	2	7	3	2	2	3	3	2	7	1	7	7	1	5	5	5	-1	3	7	7	2	2	2	1	1	1	-1	-1
2015	76	1	1	2	4	17	2	4	1	2	5	4	2	-1	2	1	2	2	2	1	2	2	7	3	2	2	4	3	2	3	1	3	1	3	1	1	1	1	1	2	1	1	1	3	3	1	1	-1	-1
2015	76	1	1	2	4	17	6	3	1	1	8	9	2	-1	2	1	2	2	2	2	2	2	7	3	1	2	5	3	4	2	5	3	1	4	1	5	1	4	1	3	1	2	3	4	2	5	6	3	3
2015	76	1	1	1	2	17	6	3	1	1	1	6	2	-1	2	2	1	2	2	2	2	2	7	3	2	2	5	2	4	4	2	8	99	4	1	1	1	-1	2	3	1	1	4	1	4	3	3	4	4
2015	76	1	1	1	1	18	4	3	1	2	4	4	1	1	2	1	1	1	1	2	2	1	7	3	2	2	5	3	2	5	5	7	6	4	1	5	1	4	1	2	4	3	7	4	7	1	1	-1	-1
2015	76	1	1	2	4	18	3	3	1	2	2	10	1	1	1	1	2	2	2	2	2	2	7	3	2	2	4	4	4	1	3	8	5	1	6	6	3	5	1	5	1	3	2	1	1	8	8	1	1
2015	76	1	1	1	1	17	3	4	1	1	5	6	2	-1	2	2	2	2	2	2	1	2	7	3	2	2	5	3	4	2	8	1	1	2	1	5	1	2	1	4	1	1	4	4	2	6	6	1	1
2015	76	1	1	1	4	17	2	4	1	2	5	9	1	1	2	1	1	1	2	2	2	2	7	3	2	2	5	3	6	1	3	8	4	6	6	1	1	4	1	3	1	1	2	4	3	1	1	-1	-1
2015	76	1	1	2	4	18	5	3	1	1	8	4	2	-1	2	1	1	2	2	2	2	2	7	3	2	2	5	3	4	3	3	3	1	5	1	5	1	4	1	3	1	1	2	7	2	1	1	-1	-1
2015	76	1	1	2	3	16	11	4	2	2	4	8	1	1	2	1	1	1	2	2	2	2	7	3	2	2	4	3	7	3	8	4	5	3	5	1	1	5	1	6	3	1	7	7	4	1	1	-1	-1
2015	76	1	1	2	4	17	8	3	1	1	7	4	2	-1	2	1	2	1	2	1	1	2	7	3	2	2	5	3	2	3	5	5	6	7	5	5	1	4	1	1	2	1	3	99	3	1	1	-1	-1
2015	76	1	1	2	2	17	8	3	1	1	6	5	2	-1	2	1	1	1	1	2	1	2	7	3	2	2	5	3	3	1	8	6	3	2	1	6	1	5	1	7	1	1	3	4	2	1	1	-1	-1
2015	76	1	1	1	4	17	6	3	1	1	3	7	1	1	2	1	1	1	2	2	2	2	7	3	2	2	5	3	8	1	8	2	4	1	5	5	1	4	1	1	1	1	2	5	1	6	6	1	1
2015	76	1	1	1	4	18	1	3	1	1	8	6	2	-1	2	1	2	1	2	2	3	2	7	3	2	2	6	3	5	4	8	8	8	3	1	1	1	5	1	5	3	1	7	7	2	1	1	-1	-1
2015	76	1	1	2	4	18	8	2	2	2	4	2	2	-1	2	1	1	2	2	2	2	2	7	3	2	2	5	3	4	1	3	6	4	1	1	4	1	4	1	4	2	1	2	3	2	6	6	2	2
2015	76	1	1	1	1	19	2	1	1	2	8	10	2	-1	2	2	2	2	2	2	3	2	7	3	1	2	6	5	3	2	8	2	1	3	1	1	1	1	1	1	1	3	3	2	2	1	1	-1	-1
2015	76	1	1	2	4	15	4	6	1	1	5	5	1	1	2	1	1	1	2	2	2	2	5	5	1	2	5	3	6	3	8	5	3	3	5	5	2	1	1	6	3	2	2	3	3	1	6	-1	3
2015	76	1	1	1	4	16	4	5	1	2	7	5	2	-1	2	1	1	1	2	2	2	2	5	5	1	2	6	3	99	2	2	7	2	3	1	3	1	1	1	4	1	1	5	4	99	1	1	-1	-1
2015	76	1	1	1	4	15	5	6	1	1	5	4	2	-1	2	1	1	1	1	2	3	2	5	5	1	2	5	3	6	3	8	2	8	4	4	4	1	1	1	2	1	1	4	4	2	1	1	-1	-1
2015	76	1	1	2	3	15	8	5	1	1	6	4	2	-1	2	2	1	1	2	2	2	2	5	5	2	2	5	3	7	4	8	4	5	1	4	2	1	1	1	4	1	3	4	4	2	1	2	-1	2
2015	76	1	1	2	4	13	6	7	1	1	5	4	2	-1	1	1	1	1	2	1	2	2	5	5	1	2	5	3	5	3	3	8	8	3	1	5	1	1	1	8	3	1	3	2	2	1	1	-1	-1
2015	76	1	1	1	4	17	1	4	2	2	7	3	2	-1	2	1	1	1	2	2	3	2	5	5	1	2	5	3	6	3	7	5	1	3	6	6	1	1	1	3	1	1	2	3	2	1	2	-1	5
2015	76	1	1	1	4	15	4	6	1	1	5	5	2	-1	1	1	1	1	1	2	3	2	5	5	1	2	6	1	8	6	4	8	5	5	1	1	1	1	1	5	3	1	3	2	2	1	1	-1	-1
2015	76	1	1	2	1	15	2	6	1	1	7	3	2	-1	1	2	1	1	1	2	2	2	5	5	1	2	5	3	4	1	7	3	4	1	3	6	1	1	1	5	1	1	3	5	2	1	1	-1	-1
2015	76	1	1	1	1	16	4	5	1	1	5	5	2	-1	2	1	2	1	2	2	1	2	5	5	1	2	5	3	6	6	7	3	6	1	1	1	1	1	1	7	1	1	3	5	1	1	1	-1	-1
2015	76	1	1	1	3	15	7	5	1	1	7	4	2	-1	1	1	1	1	1	2	4	2	5	5	1	2	5	1	2	4	6	8	3	2	1	5	1	2	1	6	1	1	2	2	2	1	1	-1	-1
2015	76	1	1	2	4	15	9	5	1	1	4	4	2	-1	2	1	1	1	2	1	3	2	5	5	1	2	5	3	6	2	5	5	1	3	5	6	2	1	1	5	1	1	2	2	2	1	1	-1	-1
2015	76	1	1	1	4	15	5	6	1	1	7	4	2	-1	1	1	1	1	1	2	3	2	5	5	1	2	5	3	5	3	3	3	1	2	4	6	2	1	1	2	1	1	2	2	2	1	1	-1	-1
2015	76	1	1	1	4	16	12	4	2	1	8	5	2	-1	2	1	1	2	1	2	3	2	5	5	1	2	5	3	8	1	8	1	4	1	1	6	1	1	1	1	1	1	2	2	1	1	1	-1	-1
2015	76	1	1	1	4	15	12	5	1	2	7	3	2	-1	2	1	1	1	2	2	3	2	5	5	1	2	5	3	8	1	8	6	1	6	1	1	1	1	1	3	1	1	1	2	5	1	1	-1	-1
2015	76	1	1	1	4	16	1	5	2	2	7	4	2	-1	2	1	1	1	1	2	3	2	5	5	1	2	5	3	6	1	4	5	2	3	5	4	1	1	1	1	1	3	2	2	2	1	1	-1	-1
2015	76	1	1	2	5	15	4	6	1	1	6	5	2	-1	2	1	1	2	2	2	3	2	5	5	1	2	5	3	6	3	5	3	2	3	1	3	1	1	1	6	2	1	6	7	7	1	1	-1	-1
2015	76	1	1	1	4	15	3	6	1	2	2	3	2	-1	2	1	2	2	2	2	2	2	5	5	1	2	4	3	7	2	8	3	4	2	2	6	1	1	1	8	2	1	3	3	2	1	1	-1	-1
2015	76	1	1	1	4	16	12	4	1	1	7	4	2	-1	2	1	1	1	1	2	4	2	5	5	1	2	5	1	8	2	7	4	6	1	2	4	1	1	1	2	1	1	4	5	1	1	1	-1	-1
2015	76	1	1	1	3	15	10	5	1	2	7	3	2	-1	2	1	1	1	1	2	2	2	5	5	1	2	5	3	7	5	8	1	2	2	6	5	1	4	1	6	4	1	2	4	5	1	1	-1	-1
2015	76	1	1	2	5	15	5	6	1	1	5	3	2	-1	2	1	1	1	1	2	4	2	5	5	1	2	5	3	8	8	8	6	7	3	1	6	1	1	1	4	1	1	2	3	2	1	6	-1	5
2015	76	1	1	1	3	15	1	6	2	2	5	5	2	-1	2	1	1	1	2	2	2	2	5	5	1	2	5	3	8	1	8	1	4	1	1	1	1	1	1	3	1	1	2	3	2	1	1	-1	-1
2015	76	1	1	1	4	16	12	4	1	1	7	4	2	-1	2	1	1	1	1	2	5	1	5	5	1	2	5	2	8	8	6	8	6	3	1	5	1	1	1	8	3	1	3	3	2	1	1	-1	-1
2015	76	1	1	1	1	15	12	5	1	1	5	5	2	-1	1	1	1	1	1	2	3	2	5	5	1	2	5	3	1	1	8	8	8	1	1	5	1	1	1	1	2	1	6	6	1	1	1	-1	-1
2015	76	1	1	1	4	15	1	6	1	1	5	4	2	-1	2	1	1	1	2	2	2	2	5	5	1	2	5	3	6	1	6	2	7	2	1	3	1	1	1	2	1	2	3	3	2	1	1	-1	-1
2015	76	1	1	1	4	15	9	5	1	1	6	6	2	-1	1	1	1	1	1	2	2	2	5	5	1	2	5	3	8	8	6	3	4	3	1	1	1	1	1	4	3	2	3	3	2	1	6	-1	3
2015	76	1	1	1	2	15	8	5	1	1	7	4	2	-1	1	1	1	1	2	2	3	1	5	5	1	2	5	3	4	4	2	7	1	5	3	3	1	2	1	4	3	1	1	2	2	1	2	-1	3
2015	76	1	1	2	1	15	7	5	1	1	5	8	2	-1	1	2	1	1	2	2	3	2	5	5	1	2	5	3	6	7	7	1	3	3	4	3	1	1	1	7	1	1	2	3	2	1	1	-1	-1
2015	76	1	1	1	1	15	3	6	1	1	5	5	2	-1	2	1	1	1	1	2	2	2	5	5	1	2	5	3	8	2	1	4	1	3	5	6	1	1	1	5	1	1	2	2	2	1	1	-1	-1
2015	76	1	1	1	1	15	5	6	1	1	5	5	2	-1	1	1	1	1	1	2	4	2	5	5	1	2	5	3	3	3	5	4	8	1	1	6	1	1	1	3	2	1	3	3	1	1	1	-1	-1
2015	76	1	1	2	4	14	12	6	1	1	5	5	2	-1	2	1	1	1	1	1	4	2	5	5	1	2	5	3	8	2	7	2	6	2	3	5	4	1	1	1	4	1	4	4	2	8	1	7	-1
2015	76	1	1	2	1	14	11	6	1	1	7	4	2	-1	2	2	1	1	1	2	2	2	5	5	1	2	5	1	8	1	8	7	8	2	1	1	1	1	1	1	1	1	4	4	2	1	8	-1	6
2015	76	1	1	1	4	15	7	5	2	1	7	4	1	1	1	1	1	1	1	2	3	2	5	5	1	2	6	4	8	1	1	1	1	2	6	1	1	1	1	1	1	2	1	1	2	6	6	2	2
2015	76	1	1	2	5	15	10	5	1	2	7	4	2	-1	2	1	1	2	1	2	3	2	5	5	1	2	5	3	6	3	6	8	1	8	5	1	1	1	1	5	1	1	2	3	2	1	1	-1	-1
2015	76	1	1	1	1	15	11	5	1	2	6	4	2	-1	1	1	1	1	2	2	2	2	5	5	1	2	4	3	8	3	5	3	1	5	5	5	1	1	1	3	3	2	2	2	2	1	4	-1	2
2015	76	1	1	2	4	14	2	7	1	1	7	3	2	-1	1	1	1	1	1	2	3	2	5	5	1	2	5	3	6	1	5	3	1	4	4	6	1	1	1	4	4	1	5	4	2	1	1	-1	-1
2015	76	1	1	2	4	14	10	6	1	2	6	4	2	-1	1	1	1	2	1	2	2	2	5	5	1	2	5	3	8	2	7	4	7	3	5	1	2	1	1	3	1	4	2	2	2	1	1	-1	-1
2015	76	1	1	1	1	15	12	5	1	1	5	3	2	-1	2	1	1	1	1	2	3	2	5	5	1	2	5	3	7	1	5	3	1	3	4	4	1	1	1	4	2	2	2	3	2	1	2	-1	4
2015	76	1	1	1	4	15	4	6	1	2	8	7	2	-1	1	1	1	1	2	2	5	2	5	5	1	2	5	1	3	3	8	8	1	2	5	1	2	1	1	3	1	2	2	2	2	1	1	-1	-1
2015	76	1	1	1	4	14	12	6	1	2	2	5	2	-1	1	1	1	1	1	2	2	2	5	5	2	2	4	5	8	4	5	4	2	3	1	2	2	1	1	4	1	1	2	5	2	6	6	3	2
2015	76	1	1	1	3	14	9	6	1	1	7	5	2	-1	1	1	1	1	1	2	5	2	5	5	1	2	5	1	6	2	8	8	3	6	1	5	3	1	1	5	2	1	2	4	2	1	1	-1	-1
2015	76	1	1	2	2	17	1	4	1	1	7	5	2	-1	1	1	1	1	1	2	3	2	7	5	1	2	5	1	1	3	1	4	1	3	6	4	1	1	1	3	1	1	3	1	2	1	1	-1	-1
2015	76	1	1	1	4	18	11	2	1	2	7	3	2	-1	2	1	1	1	2	2	4	2	7	5	1	2	5	3	6	2	8	2	8	2	5	1	5	1	1	4	1	1	4	4	1	1	1	-1	-1
2015	76	1	1	1	4	17	8	3	1	1	5	5	2	-1	2	1	1	1	1	2	3	2	7	5	1	2	5	3	6	4	6	4	4	8	1	4	1	1	1	8	3	1	4	3	4	1	2	-1	7
2015	76	1	1	2	1	17	1	4	1	1	5	4	2	-1	2	1	1	1	2	2	2	2	7	5	1	2	5	3	8	2	5	1	4	3	5	4	1	1	1	3	1	1	2	3	2	1	1	-1	-1
2015	76	1	1	1	4	17	8	3	1	2	5	3	2	-1	2	1	1	1	2	2	2	2	7	5	1	2	5	3	5	2	4	4	3	2	1	1	1	1	1	6	3	2	2	2	2	2	1	5	-1
2015	76	1	1	1	4	16	6	4	2	2	5	6	2	-1	1	1	1	1	1	2	2	2	7	5	1	2	5	3	5	1	1	3	1	2	6	5	2	1	1	5	1	2	1	1	2	1	1	-1	-1
2015	76	1	1	1	4	17	12	3	1	1	6	5	2	-1	2	1	1	1	1	2	2	2	7	5	1	2	5	3	8	2	4	3	3	2	5	2	1	1	1	2	1	1	2	2	2	1	1	-1	-1
2015	76	1	1	1	4	15	8	5	1	1	6	5	2	-1	1	1	1	1	1	2	2	2	7	5	1	2	4	1	8	2	7	3	2	4	1	5	1	1	1	2	1	1	2	3	2	1	1	-1	-1
2015	76	1	1	2	4	15	6	5	1	1	7	6	2	-1	1	1	1	1	1	1	2	2	7	5	1	2	5	3	6	1	4	3	5	2	6	6	1	1	1	4	1	2	2	3	1	1	1	-1	-1
2015	76	1	1	2	1	17	5	4	1	1	4	5	2	-1	2	1	1	1	1	2	3	1	7	5	1	2	5	3	1	2	1	5	1	8	3	3	2	1	1	3	4	1	2	1	3	1	1	-1	-1
2015	76	1	1	1	4	17	12	3	1	1	5	4	2	-1	1	1	1	1	1	2	3	2	7	5	1	2	5	3	5	5	5	1	3	2	1	1	2	1	1	5	1	2	2	2	2	1	1	-1	-1
2015	76	1	1	2	4	17	4	4	1	2	7	5	2	-1	2	1	1	1	1	2	4	2	7	5	1	2	5	1	5	1	4	5	3	4	4	4	2	1	1	2	3	1	2	2	2	1	1	-1	-1
2015	76	1	1	1	4	17	7	3	1	1	7	5	2	-1	1	1	1	1	1	2	2	2	7	5	1	2	5	3	7	4	3	5	6	6	3	2	6	1	1	5	4	3	2	2	2	1	1	-1	-1
2015	76	1	1	1	4	16	12	4	1	1	7	5	2	-1	1	1	1	1	1	2	3	2	7	5	1	2	5	3	8	1	8	2	2	3	4	2	1	1	1	4	1	1	2	4	2	1	1	-1	-1
2015	76	1	1	2	4	16	1	5	1	2	7	4	2	-1	1	1	1	2	2	2	3	2	7	5	1	2	5	3	8	6	4	3	1	1	1	6	1	1	1	1	1	1	2	2	2	1	1	-1	-1
2015	76	1	1	1	1	16	1	5	2	1	7	7	2	-1	2	1	1	2	2	2	2	2	7	5	1	2	5	3	8	1	8	2	1	6	4	2	1	1	1	8	2	3	2	3	4	1	1	-1	-1
2015	76	1	1	2	4	16	11	4	1	1	5	5	2	-1	2	1	1	1	2	2	2	2	7	5	1	2	5	3	6	3	3	5	2	5	1	5	1	1	1	4	2	2	2	2	2	1	1	-1	-1
2015	76	1	1	2	1	17	10	3	2	2	8	10	2	-1	1	1	1	1	1	2	5	2	7	5	1	2	5	3	6	3	1	5	2	7	5	3	2	1	1	7	2	1	2	1	2	1	1	-1	-1
2015	76	1	1	2	1	18	10	2	1	1	5	3	2	-1	2	1	1	1	1	2	3	2	7	5	1	2	5	1	8	3	6	3	2	4	3	5	1	1	1	3	2	1	2	2	2	1	1	-1	-1
2015	76	1	1	1	4	17	8	3	1	1	7	4	2	-1	1	1	1	1	1	1	3	2	7	5	1	2	5	3	7	3	1	1	1	8	5	1	1	4	1	6	1	1	3	1	5	1	1	-1	-1
2015	76	1	1	2	4	18	4	3	1	1	5	3	2	-1	1	1	1	1	2	2	2	2	7	5	1	2	5	3	6	2	6	5	5	1	4	1	1	1	1	3	2	1	7	3	2	1	1	-1	-1
2015	76	1	1	2	4	17	11	3	1	1	7	4	2	-1	1	2	1	1	1	2	3	1	7	5	1	2	5	3	4	5	7	4	6	4	4	4	1	1	1	5	3	1	3	5	2	1	1	-1	-1
2015	76	1	1	1	4	17	9	3	1	1	7	4	2	-1	1	1	1	1	1	1	2	2	7	5	1	2	5	3	4	1	6	3	1	1	1	1	1	1	1	4	3	2	2	3	2	1	1	-1	-1
2015	76	1	1	1	4	15	10	5	1	1	1	6	2	-1	1	2	2	2	2	2	1	2	4	3	2	1	3	1	5	1	8	4	3	5	1	6	1	-1	2	2	1	1	2	5	3	2	1	1	-1
2015	76	1	1	2	4	12	11	8	1	1	8	5	2	-1	2	2	2	2	2	2	1	2	2	3	2	2	6	5	3	1	8	8	8	4	1	5	1	-1	3	1	1	1	2	2	5	1	1	-1	-1
2015	76	1	1	1	4	12	11	8	1	1	4	7	2	-1	1	1	2	2	2	1	1	2	2	3	2	2	2	1	3	1	1	2	1	1	1	1	1	1	1	1	1	3	1	1	2	8	8	1	1
2015	76	1	1	1	4	16	4	5	1	1	7	7	2	-1	2	2	2	2	2	2	1	2	3	3	2	2	3	1	2	1	6	1	4	1	1	6	1	1	1	1	1	1	2	2	1	1	2	-1	1
2015	76	1	1	2	4	14	8	7	1	1	4	8	2	-1	2	1	2	2	2	2	1	2	2	3	2	2	2	1	2	1	1	3	1	2	1	6	1	1	1	1	1	1	2	3	2	1	1	-1	-1
2015	76	1	1	2	4	12	12	8	1	1	1	6	2	-1	1	1	2	2	2	2	2	2	2	3	2	2	6	5	8	1	8	1	8	1	1	6	1	4	1	1	1	5	3	3	3	1	1	-1	-1
2015	76	1	1	1	4	18	9	2	2	1	2	2	2	-1	2	1	2	2	2	2	1	2	2	3	2	2	3	3	2	2	3	4	3	1	1	6	2	1	1	1	7	2	2	2	3	1	1	-1	-1
2015	76	1	1	2	4	14	9	6	1	1	3	6	2	-1	1	1	2	2	2	2	1	2	3	3	2	2	3	3	1	1	8	2	1	2	1	5	1	-1	2	2	1	3	3	3	2	8	1	1	-1
2015	76	1	1	1	5	16	6	5	1	1	2	2	2	-1	2	2	2	2	2	2	1	2	3	3	2	2	1	3	8	1	7	1	6	4	1	1	1	1	1	4	1	1	2	2	4	2	1	1	-1
2015	76	1	1	1	5	12	3	9	1	1	2	9	2	-1	1	2	2	2	2	2	1	2	2	3	1	2	1	1	3	1	3	2	1	4	1	5	1	-1	3	1	1	1	1	3	3	1	1	-1	-1
2015	76	1	1	1	4	15	4	5	1	1	2	8	1	1	2	2	2	2	2	2	2	2	1	1	1	1	1	1	3	4	6	3	5	1	2	3	1	1	1	1	1	3	2	5	1	1	5	-1	1
2015	76	1	1	1	5	19	7	2	1	1	4	5	2	-1	1	2	2	2	2	1	2	2	1	3	1	2	5	3	7	1	1	1	1	2	1	6	1	-1	3	1	1	1	3	3	2	1	1	-1	-1
2015	76	1	1	1	4	14	1	7	1	1	4	7	2	-1	2	1	2	2	2	2	2	2	2	3	1	1	4	2	4	4	4	5	5	2	1	1	1	1	1	2	1	2	1	3	2	1	1	-1	-1
2015	76	1	1	1	4	13	8	7	2	1	3	5	2	-1	2	1	1	2	2	2	1	2	2	3	2	2	1	3	2	1	4	2	7	1	1	6	1	1	1	1	1	1	1	1	1	2	2	7	7
2015	76	1	1	1	3	12	5	9	1	1	3	7	2	-1	1	1	2	1	2	2	1	2	2	3	2	2	3	1	1	1	1	4	1	4	1	1	1	1	1	1	1	1	1	1	4	7	6	1	1
2015	76	1	1	1	5	12	1	9	1	1	2	4	2	-1	2	2	2	2	2	2	1	2	1	3	2	2	6	3	4	3	8	2	1	2	1	6	1	-1	3	2	1	3	2	2	2	1	1	-1	-1
2015	76	1	1	2	4	14	11	7	1	2	2	7	2	-1	2	2	2	2	2	2	2	2	1	3	2	2	2	3	1	1	1	1	2	2	1	1	1	1	1	3	2	3	4	5	4	6	4	1	2
2015	76	1	1	1	4	11	7	9	1	1	5	8	2	-1	2	2	2	2	2	2	1	2	2	3	1	2	1	4	2	1	1	1	1	1	1	6	1	-1	3	1	1	1	1	1	3	1	1	-1	-1
2015	76	1	1	2	5	12	6	9	1	1	5	6	2	-1	2	2	2	2	2	2	1	2	1	3	2	2	6	1	1	2	8	1	1	2	1	1	1	-1	2	1	1	3	2	1	1	1	8	-1	7
2015	76	1	1	1	4	14	10	3	2	2	4	6	2	-1	2	2	2	2	2	1	2	2	1	3	99	2	99	1	2	1	1	1	1	3	1	6	1	-1	3	1	1	3	1	1	4	4	5	2	1
2015	76	1	1	1	2	12	11	8	1	1	2	10	2	-1	2	2	2	2	2	2	1	2	1	3	2	2	5	1	1	1	1	1	1	1	1	6	1	1	1	1	1	3	3	1	1	8	1	1	-1
2015	76	1	1	2	4	11	12	9	1	1	8	7	2	-1	2	2	2	2	2	2	1	2	1	3	2	2	6	3	3	1	1	1	1	1	1	6	1	4	1	1	1	1	1	1	1	1	1	-1	-1
2015	76	1	1	2	4	13	7	9	1	1	3	10	2	-1	1	1	2	2	2	2	3	2	1	3	1	1	1	1	4	1	8	2	3	3	1	6	1	-1	3	2	2	1	4	7	4	1	99	-1	-1
2015	76	1	1	1	1	11	1	10	1	1	2	5	2	-1	2	2	2	2	2	2	1	2	1	3	2	2	4	1	1	1	8	2	8	1	1	6	1	1	1	1	1	1	2	7	1	8	8	2	2
2015	76	1	1	2	3	12	11	9	1	1	1	10	2	-1	2	2	2	1	2	2	2	2	1	3	1	1	6	5	8	8	8	8	8	2	1	6	1	1	1	8	8	5	3	3	3	4	4	6	5
2015	76	1	1	1	4	12	1	9	1	1	8	6	2	-1	1	1	2	2	2	2	1	2	1	3	2	2	3	1	1	1	1	1	1	2	1	1	1	1	1	1	2	1	3	3	3	2	2	7	7
2015	76	1	1	1	2	12	1	9	1	1	8	8	1	2	2	1	2	2	2	2	2	2	1	3	2	2	4	1	2	1	2	1	2	5	1	6	1	1	1	2	1	3	1	1	1	1	1	-1	-1
2015	76	1	1	1	1	11	9	9	2	1	4	4	2	-1	1	1	2	2	2	1	1	2	1	3	1	2	2	4	8	4	1	1	8	2	1	6	1	1	1	1	1	3	4	1	3	1	2	-1	7
2015	76	1	1	2	4	12	5	9	1	1	2	9	2	-1	1	2	2	2	2	2	1	2	2	3	2	2	6	3	1	7	5	4	3	7	1	1	1	5	1	4	5	1	4	4	4	1	1	-1	-1
2015	76	1	1	2	2	15	1	6	1	2	1	3	1	1	2	2	2	2	2	1	3	1	1	3	1	1	2	3	2	2	2	3	2	2	1	1	1	1	1	3	3	1	2	2	2	2	2	1	1
2015	76	1	1	2	3	19	12	1	1	1	3	7	1	1	2	1	1	2	2	2	4	1	1	3	2	2	2	1	2	2	8	6	2	1	1	1	1	1	1	2	3	1	3	5	1	8	8	2	3
2015	76	1	1	2	4	11	1	10	1	1	2	5	2	-1	2	2	2	2	2	2	2	2	1	3	2	2	3	1	3	1	8	3	1	1	1	6	1	5	1	4	1	1	1	1	2	6	6	7	7
2015	76	1	1	1	2	12	11	2	1	1	3	6	2	-1	1	2	2	2	2	2	1	2	1	3	2	1	2	1	2	1	1	2	1	1	1	1	1	1	1	1	1	3	1	1	1	1	1	-1	-1
2015	76	1	1	1	4	13	5	8	1	1	4	8	2	-1	2	2	2	2	2	2	1	2	1	3	1	1	4	1	4	2	1	2	1	2	1	6	1	3	1	1	1	3	1	1	2	1	1	-1	-1
2015	76	1	1	1	4	11	11	9	1	1	4	5	2	-1	2	2	2	2	2	2	1	2	1	3	2	2	1	3	2	1	8	3	2	1	2	3	1	1	1	8	1	1	2	4	7	8	8	1	1
2015	76	1	1	1	1	13	9	4	1	1	2	7	2	-1	1	2	2	2	2	2	2	2	1	3	1	2	1	1	2	3	2	3	2	2	1	1	1	-1	2	3	2	5	3	5	4	7	3	1	1
2015	76	1	1	1	1	11	1	10	1	1	2	8	2	-1	1	1	2	1	2	2	1	2	1	3	2	2	4	1	2	5	1	4	1	1	1	6	1	5	1	1	1	3	3	3	7	1	1	-1	-1
2015	76	1	1	1	1	16	5	5	1	1	2	10	2	-1	2	1	2	2	2	1	1	2	1	3	1	2	5	1	3	1	1	1	2	5	1	6	1	1	1	2	1	3	3	2	7	1	1	-1	-1
2015	76	1	1	1	2	12	4	9	1	1	2	10	2	-1	1	2	2	2	2	2	1	2	1	3	2	2	1	1	2	1	1	2	1	2	1	1	1	-1	3	1	7	1	1	1	3	1	1	-1	-1
2015	76	1	1	1	2	12	4	9	1	1	6	10	2	-1	1	1	2	2	2	2	1	2	1	3	2	2	2	1	2	2	2	2	2	2	1	1	1	1	1	2	2	5	7	7	7	1	1	-1	-1
2015	76	1	1	1	5	13	9	7	1	1	2	4	2	-1	2	1	2	2	1	2	2	2	2	3	2	1	3	1	2	2	4	5	8	3	1	1	1	-1	2	4	1	1	3	3	5	1	2	-1	1
2015	76	1	1	1	2	14	11	6	1	1	1	7	1	1	1	2	2	1	2	2	1	2	1	3	2	2	4	1	2	1	8	8	2	8	1	1	1	1	1	8	1	5	7	7	7	1	8	-1	1
2015	76	1	1	2	4	12	6	7	1	1	2	6	2	-1	1	2	2	2	2	2	2	2	1	3	2	2	1	3	8	1	1	1	1	1	1	6	1	-1	2	3	1	1	1	1	1	1	1	-1	-1
2015	76	1	1	2	1	12	2	9	2	1	8	8	2	-1	1	1	1	2	2	2	1	2	2	3	1	1	6	5	7	1	1	2	2	2	1	6	1	-1	3	8	1	1	2	2	3	2	2	1	2
2015	76	1	1	1	1	13	6	8	1	1	1	6	2	-1	2	2	2	2	2	2	2	2	2	3	2	1	1	1	1	1	1	1	1	2	1	1	1	1	1	1	1	5	1	1	7	1	1	-1	-1
2015	76	1	1	1	1	15	3	6	1	2	5	6	2	-1	2	1	1	2	2	2	3	1	5	4	2	2	6	3	4	1	8	4	8	3	1	2	1	1	1	8	1	1	3	4	2	1	8	-1	1
2015	76	1	1	2	5	17	3	4	1	1	1	4	2	-1	1	1	2	2	2	2	1	2	4	3	2	2	4	3	2	1	1	3	2	5	1	1	1	4	1	1	1	2	2	1	1	1	1	-1	-1
2015	76	1	1	1	1	14	6	7	1	1	8	7	2	-1	1	2	2	2	2	1	2	2	4	3	1	2	6	1	2	2	2	2	3	4	1	6	1	5	1	2	2	1	4	3	3	1	1	-1	-1
2015	76	1	1	1	1	17	9	3	1	2	7	6	2	-1	2	1	1	2	2	1	3	2	6	4	2	2	5	3	3	1	8	4	4	3	1	5	1	1	1	2	1	1	4	4	2	6	6	1	1
2015	76	1	1	2	5	16	6	5	1	2	2	5	2	-1	1	1	2	2	2	2	1	2	4	3	2	2	6	5	2	1	8	2	2	1	1	5	1	1	1	1	1	1	2	2	1	1	1	-1	-1
2015	76	1	1	2	1	14	9	6	1	1	8	7	2	-1	1	1	2	2	2	2	3	2	4	3	2	2	6	3	3	1	8	8	1	1	1	5	1	-1	2	3	1	2	4	2	2	1	1	-1	-1
2015	76	1	1	1	4	13	9	7	1	2	4	10	2	-1	2	1	2	1	2	1	1	2	2	1	2	2	6	3	1	2	8	5	4	8	5	1	1	5	1	8	4	1	4	7	7	2	8	1	1
2015	76	1	1	2	1	13	1	8	1	1	8	4	2	-1	1	1	2	2	1	2	2	2	2	1	1	2	6	4	8	4	3	8	2	3	1	1	4	5	1	8	1	3	2	7	1	6	6	1	1
2015	76	1	1	1	1	13	5	8	1	1	6	2	2	-1	1	1	1	1	2	1	3	2	2	1	1	2	5	3	4	7	1	8	3	8	1	1	1	-1	3	5	5	1	2	4	7	2	2	7	6
2015	76	1	1	1	4	13	5	8	1	2	8	4	1	2	2	2	1	2	2	2	2	1	2	1	2	1	6	5	8	1	1	1	2	2	1	1	1	1	1	8	8	3	2	1	7	1	1	-1	-1
2015	76	1	1	1	1	14	10	6	1	2	8	6	1	1	2	1	1	1	2	1	2	1	2	1	2	2	5	3	8	1	8	8	8	2	3	1	6	5	1	8	5	1	7	7	3	8	6	1	1
2015	76	1	1	1	4	14	4	7	1	2	8	4	2	-1	2	1	1	2	2	2	2	2	3	1	2	2	2	4	8	2	1	4	1	4	5	1	6	5	1	2	3	2	4	1	3	6	6	1	1
2015	76	1	1	1	5	12	9	8	1	1	7	6	2	-1	1	1	1	1	2	1	3	2	2	1	1	2	4	3	5	2	1	7	8	6	1	5	1	1	1	8	1	2	4	3	5	8	8	1	1
2015	76	1	1	2	1	12	9	8	1	1	5	4	2	-1	2	1	1	1	1	2	2	2	2	1	2	2	4	1	2	1	3	8	8	2	1	5	6	5	1	2	2	3	3	3	3	1	1	-1	-1
2015	76	1	1	2	4	13	7	8	1	1	8	4	2	-1	2	1	2	1	1	1	2	2	2	1	1	1	2	5	8	1	8	1	8	1	1	6	1	5	1	1	1	1	3	4	1	2	2	7	7
2015	76	1	1	2	4	14	10	6	1	2	5	10	2	-1	2	1	1	1	1	2	4	2	3	1	1	2	5	3	7	5	8	8	8	7	2	5	1	4	1	5	6	1	7	7	7	7	6	2	2
2015	76	1	1	2	4	13	3	8	2	2	2	4	2	-1	2	2	1	2	1	2	2	2	2	1	1	1	1	3	4	4	8	8	8	7	6	6	1	5	1	8	1	1	7	4	7	2	2	1	1
2015	76	1	1	2	4	13	7	7	1	2	8	9	2	-1	2	1	1	1	2	2	2	2	2	1	1	2	2	5	4	4	8	8	5	6	1	5	1	5	1	1	3	1	4	4	7	1	1	-1	-1
2015	76	1	1	1	3	12	12	8	1	1	5	6	2	-1	2	2	2	2	1	2	1	2	2	1	2	2	3	3	8	1	6	1	4	1	1	1	1	-1	3	6	1	1	4	4	3	8	8	2	2
2015	76	1	1	1	4	13	1	8	1	2	2	7	2	-1	2	1	2	1	2	2	2	2	2	1	2	2	5	3	2	2	1	1	1	1	1	3	1	4	1	2	1	3	1	2	2	6	6	1	1
2015	76	1	1	2	4	15	6	5	1	2	8	5	2	-1	1	1	1	1	2	1	2	2	2	1	2	2	5	3	4	2	8	2	3	2	1	5	1	4	1	2	1	1	5	7	3	6	1	3	-1
2015	76	1	1	2	5	15	11	5	1	2	8	6	2	-1	2	2	2	2	1	1	2	2	2	1	1	2	6	3	2	1	1	2	2	2	5	5	1	5	1	1	2	1	2	1	3	1	1	-1	-1
2015	76	1	1	1	1	12	10	8	1	1	2	5	2	-1	2	2	2	1	2	2	2	2	2	1	2	2	6	5	4	2	4	6	8	2	5	5	2	4	1	5	4	1	5	5	4	8	8	1	1
2015	76	1	1	2	4	14	2	8	1	2	4	5	2	-1	2	1	2	2	2	2	2	1	2	1	2	2	6	3	3	1	5	4	5	2	1	1	5	5	1	1	1	3	1	7	5	7	8	1	1
2015	76	1	1	1	4	12	6	8	1	1	6	5	2	-1	2	1	2	1	2	1	2	2	2	1	2	2	4	3	8	6	8	8	7	6	1	4	1	5	1	6	7	1	6	7	7	6	6	1	1
2015	76	1	1	2	4	13	7	7	1	1	8	10	2	-1	2	2	2	1	2	2	3	2	2	1	2	2	5	4	2	3	8	5	5	2	1	5	1	5	1	1	1	1	7	7	7	7	5	1	1
2015	76	1	1	1	4	16	4	5	2	1	5	5	2	-1	1	1	1	1	1	2	3	2	2	1	1	1	1	3	3	1	8	1	1	1	1	6	6	5	1	1	1	1	1	7	1	6	6	4	5
2015	76	1	1	2	1	15	5	5	1	1	8	8	2	-1	2	1	2	1	2	1	3	1	2	1	1	1	6	3	2	8	8	2	7	8	1	1	1	5	1	8	4	3	6	6	6	1	1	-1	-1
2015	76	1	1	2	1	12	3	9	1	2	4	4	2	-1	1	1	2	2	2	2	2	2	2	1	2	2	5	3	2	4	5	5	1	6	5	1	5	4	1	5	1	1	1	4	6	6	6	2	2
2015	76	1	1	1	4	13	5	8	2	1	8	5	2	-1	1	1	1	1	2	1	2	2	2	1	2	2	5	3	3	1	7	4	4	1	1	6	1	5	1	4	3	1	3	4	1	1	6	-1	1
2015	76	1	1	1	4	14	12	6	1	2	5	6	2	-1	2	1	2	1	2	1	2	2	2	1	2	2	4	3	2	1	3	4	6	3	1	2	1	4	1	1	1	1	4	4	5	6	6	1	2
2015	76	1	1	2	4	13	8	7	1	2	7	6	2	-1	2	1	1	1	2	2	2	2	3	3	2	2	5	3	2	1	2	2	2	3	2	5	5	4	1	2	1	2	1	2	3	1	1	-1	-1
2015	76	1	1	2	4	12	3	9	1	2	4	4	2	-1	1	1	1	1	1	1	3	2	3	3	2	2	5	5	1	2	6	8	5	8	1	5	1	5	1	8	6	1	6	3	5	8	1	3	-1
2015	76	1	1	1	4	13	5	8	1	2	8	5	2	-1	2	2	2	2	1	99	3	2	3	3	2	2	6	3	3	1	2	3	4	3	1	5	1	4	1	1	1	1	3	3	4	6	6	1	1
2015	76	1	1	2	1	12	5	8	1	1	8	4	2	-1	2	1	1	1	1	2	2	2	3	3	2	2	5	3	5	3	6	4	3	5	1	6	1	5	1	2	1	1	7	7	7	6	6	1	1
2015	76	1	1	1	5	13	4	8	1	1	8	4	2	-1	2	1	1	1	1	1	3	2	3	3	2	2	2	4	2	1	3	4	1	2	2	3	2	4	1	6	2	1	6	3	7	6	6	3	4
2015	76	1	1	1	2	13	8	7	1	1	8	6	2	-1	2	1	1	1	1	2	2	2	3	3	2	2	5	5	3	3	5	3	1	1	1	5	1	-1	2	3	1	1	3	2	2	6	6	1	1
2015	76	1	1	2	1	12	6	8	1	1	8	4	2	-1	2	1	1	1	1	2	2	2	3	3	1	2	2	3	8	2	8	2	8	2	1	1	1	1	1	2	1	1	3	7	3	1	1	-1	-1
2015	76	1	1	1	4	13	5	7	1	2	2	6	2	-1	1	1	2	2	2	2	2	2	3	3	2	2	2	1	8	1	1	6	3	5	1	1	6	4	1	4	2	2	3	1	5	1	1	-1	-1
2015	76	1	1	2	1	13	3	8	1	1	6	4	2	-1	2	1	1	1	2	1	4	2	3	3	2	2	5	3	1	2	8	2	2	2	5	6	1	-1	3	3	2	2	1	7	4	4	6	1	1
2015	76	1	1	2	4	12	7	8	1	2	4	4	2	-1	2	1	2	2	2	1	2	2	3	3	2	2	5	1	1	3	5	5	7	3	3	5	1	5	1	1	1	1	5	3	5	1	1	-1	-1
2015	76	1	1	1	4	16	6	4	1	2	3	6	2	-1	1	2	2	2	2	2	2	2	3	3	2	2	2	2	3	1	2	1	1	2	1	6	6	1	1	1	1	1	1	3	3	4	5	2	2
2015	76	1	1	1	4	13	10	7	1	1	8	5	2	-1	2	1	1	1	2	2	2	2	3	3	2	2	3	3	4	3	5	5	4	1	1	5	1	3	1	4	1	1	3	4	3	6	6	2	2
2015	76	1	1	2	4	13	11	7	1	2	2	2	2	-1	2	1	1	1	2	2	3	2	3	3	2	2	5	3	6	4	6	3	7	2	1	6	1	4	1	1	5	1	5	5	2	6	7	3	3
2015	76	1	1	1	3	12	6	8	1	1	6	6	2	-1	1	1	1	1	2	2	3	2	3	3	2	2	5	3	6	1	4	4	2	2	1	1	2	4	1	6	1	2	3	2	2	6	6	1	1
2015	76	1	1	1	1	13	10	7	1	2	6	3	2	-1	2	1	1	1	1	2	4	2	3	3	2	2	6	3	5	8	8	8	6	6	1	5	5	5	1	4	3	1	5	4	4	6	6	1	2
2015	76	1	1	1	5	18	8	2	1	1	5	5	2	-1	1	1	2	1	1	2	2	2	3	3	1	2	2	1	4	5	7	6	6	8	1	4	1	2	1	5	6	3	7	6	7	6	5	4	5
2015	76	1	1	1	4	12	9	8	1	1	5	3	2	-1	1	1	1	1	1	2	4	2	3	3	2	2	6	1	2	2	4	5	2	2	1	3	5	2	1	4	1	2	2	5	4	6	6	1	1
2015	76	1	1	1	4	12	5	8	1	2	6	7	2	-1	1	2	2	2	2	2	2	2	3	3	2	2	5	3	2	1	4	3	3	2	1	1	1	3	1	2	2	1	7	7	5	8	8	1	1
2015	76	1	1	1	4	12	7	8	1	1	5	4	2	-1	2	1	2	1	1	1	2	2	3	3	2	2	5	1	8	1	8	4	6	2	1	6	1	5	1	1	1	1	2	5	3	1	1	-1	-1
2015	76	1	1	2	4	13	4	8	1	2	7	4	2	-1	1	1	1	1	1	1	3	1	3	3	2	2	6	3	3	5	8	5	4	6	5	5	1	5	1	3	2	1	4	3	4	5	5	1	1
2015	76	1	1	1	4	13	10	7	1	1	8	4	2	-1	2	1	1	2	1	2	3	2	3	3	2	2	1	3	3	1	3	5	2	2	1	5	1	4	1	4	2	1	3	5	5	6	6	2	2
2015	76	1	1	2	4	13	2	8	1	2	8	5	2	-1	2	1	1	1	2	2	2	2	3	3	2	2	5	3	5	2	1	8	1	3	1	5	1	5	1	2	1	1	1	1	2	8	6	2	1
2015	76	1	1	2	4	12	6	8	1	2	5	3	2	-1	2	1	1	2	2	2	2	2	3	3	2	2	5	3	3	4	8	8	7	1	1	5	1	5	1	2	2	1	4	7	3	6	6	2	2
2015	76	1	1	2	4	11	4	10	1	2	6	6	2	-1	2	1	1	1	1	2	2	2	1	3	2	1	1	3	4	1	3	2	1	1	1	5	1	4	1	1	1	1	2	2	1	1	5	-1	1
2015	76	1	1	1	2	11	2	10	1	2	3	7	2	-1	1	1	1	1	2	1	3	1	1	3	2	1	2	3	4	1	8	2	6	1	1	6	1	1	1	1	3	1	1	1	1	5	5	1	1
2015	76	1	1	1	4	11	6	10	1	1	3	6	2	-1	2	1	2	1	2	2	3	2	1	3	2	2	6	3	6	1	8	4	4	3	1	6	5	-1	2	8	1	2	2	4	2	6	6	1	1
2015	76	1	1	1	1	11	7	9	1	2	8	4	2	-1	2	2	2	2	2	2	2	2	1	3	2	2	5	3	3	1	2	1	2	3	1	6	1	1	1	1	1	1	3	7	5	7	1	1	-1
2015	76	1	1	2	4	11	2	10	1	1	7	10	2	-1	1	1	1	1	1	1	4	2	1	3	2	2	4	1	8	1	1	8	8	8	1	1	1	5	1	8	8	1	7	1	7	1	1	-1	-1
2015	76	1	1	1	1	11	10	9	1	1	3	4	2	-1	2	1	1	2	2	2	3	2	1	3	2	2	1	3	5	7	8	7	1	3	5	5	1	-1	3	2	8	1	7	4	5	5	6	2	2
2015	76	1	1	1	3	11	7	10	1	2	2	4	2	-1	1	1	2	1	2	2	3	1	1	3	2	2	2	3	1	2	1	8	1	2	1	1	1	5	1	6	2	1	3	1	4	1	2	-1	6
2015	76	1	1	2	4	12	8	8	1	2	5	6	2	-1	1	1	1	1	1	2	3	2	1	3	2	2	1	1	8	1	8	1	5	1	1	6	1	1	1	1	2	1	6	7	1	7	8	1	1
2015	76	1	1	1	5	11	2	10	1	2	3	4	2	-1	2	1	2	2	2	2	2	2	1	3	2	2	6	5	4	1	4	2	7	1	1	1	1	5	1	1	2	1	5	4	3	1	2	-1	1
2015	76	1	1	2	2	11	3	10	2	2	5	5	2	-1	2	2	2	1	1	2	3	2	1	3	2	1	5	4	8	3	4	1	6	5	5	1	6	5	1	5	4	4	2	5	4	1	7	-1	4
2015	76	1	1	1	4	11	7	10	1	2	1	7	2	-1	2	2	2	2	2	2	2	2	1	3	2	2	5	3	2	1	8	1	1	2	1	6	1	5	1	1	1	3	1	3	1	7	7	2	2
2015	76	1	1	2	1	12	1	9	1	2	3	10	2	-1	2	1	2	1	1	1	3	1	1	3	1	2	4	3	4	1	4	2	3	2	1	5	1	1	1	1	1	1	7	6	5	1	2	-1	1
2015	76	1	1	2	4	11	12	9	1	1	8	4	2	-1	2	2	2	2	2	1	1	2	1	3	2	2	2	5	8	1	1	1	1	1	1	1	1	5	1	1	99	1	1	1	1	1	1	-1	-1
2015	76	1	1	1	2	11	3	10	1	1	2	3	2	-1	2	2	2	2	2	2	2	1	1	3	2	1	1	3	2	2	2	1	2	1	1	1	1	-1	3	3	1	3	7	3	4	1	1	-1	-1
2015	76	1	1	1	2	11	6	10	1	1	8	5	2	-1	1	2	2	2	2	1	1	2	1	3	1	2	4	3	1	1	2	1	1	1	1	1	1	1	1	5	1	1	7	2	2	6	6	1	1
2015	76	1	1	1	1	11	6	9	1	1	3	4	2	-1	2	1	1	1	1	1	3	2	1	3	2	2	1	1	8	3	6	4	8	3	1	6	1	1	1	4	5	1	5	4	4	5	4	1	1
2015	76	1	1	1	2	11	7	9	1	1	2	6	2	-1	2	1	2	1	2	1	2	2	1	3	2	2	5	3	2	1	2	1	2	1	1	6	4	2	1	1	1	1	2	2	2	6	6	2	2
2015	76	1	1	1	4	11	6	9	1	2	4	5	2	-1	2	1	2	2	2	1	2	2	1	3	2	1	1	3	1	1	5	7	4	6	1	1	1	5	1	4	1	1	2	1	2	1	1	-1	-1
2015	76	1	1	2	4	12	11	9	1	1	1	7	2	-1	1	1	2	2	1	2	2	2	1	3	2	2	2	3	2	1	3	1	3	5	1	2	1	1	1	3	6	1	5	4	4	5	3	1	1
2015	76	1	1	1	4	11	9	9	1	1	4	8	2	-1	2	2	2	2	2	2	2	2	2	3	2	2	1	1	2	2	1	2	2	2	1	1	1	1	1	7	2	1	3	3	3	7	2	1	1
2015	76	1	1	1	1	11	10	9	1	1	5	5	2	-1	2	1	2	1	1	2	2	2	1	3	1	2	1	3	8	5	8	2	8	2	1	4	1	1	1	5	3	3	4	2	3	4	1	1	-1
2015	76	1	1	1	2	11	10	9	1	1	3	8	1	1	1	2	1	1	1	1	2	2	1	3	1	1	1	1	8	1	2	7	7	4	6	6	1	5	1	99	1	3	6	7	5	3	2	1	2
2015	76	1	1	1	4	12	8	8	1	1	8	8	2	-1	2	1	2	2	2	1	2	2	1	3	99	2	6	4	4	5	1	5	1	6	1	5	5	-1	3	3	1	5	1	1	4	1	6	-1	3
2015	76	1	1	2	1	11	10	9	2	1	1	3	2	-1	1	2	2	2	2	2	3	2	1	3	1	1	1	1	2	2	8	3	7	8	1	6	6	-1	3	8	1	1	3	1	7	6	5	7	1
2015	76	1	1	2	4	11	10	9	1	1	7	4	1	1	2	2	2	2	1	2	2	1	1	3	2	2	5	3	2	1	8	2	8	1	1	6	1	5	1	4	8	1	7	3	2	1	1	-1	-1
2015	76	1	1	1	3	11	3	9	1	1	4	8	2	-1	1	2	2	1	2	2	2	2	1	3	2	2	3	3	2	1	2	8	1	2	1	1	1	5	1	1	1	2	1	2	3	1	1	-1	-1
2015	76	1	1	2	3	12	5	9	1	1	8	4	2	-1	2	1	2	1	1	2	2	2	2	3	2	2	6	5	1	1	2	8	1	4	5	5	1	-1	3	1	1	1	1	2	7	1	1	-1	-1
2015	76	1	1	2	4	11	5	9	1	2	8	6	2	-1	2	2	2	1	1	2	3	2	1	3	1	2	1	5	6	5	8	7	4	5	1	5	1	4	1	5	2	2	3	3	3	1	7	-1	5
2015	76	1	1	2	4	13	5	7	1	1	4	7	2	-1	2	1	1	2	2	2	2	2	3	3	2	2	6	3	4	1	5	6	5	3	5	5	2	-1	3	3	1	1	2	3	2	6	6	2	2
2015	76	1	1	2	3	14	1	7	1	1	5	6	2	-1	1	1	2	1	2	2	2	2	3	3	1	2	5	4	8	1	8	4	8	3	1	6	1	1	1	1	4	1	5	4	6	6	2	5	5
2015	76	1	1	1	4	13	4	8	1	2	8	6	2	-1	1	1	1	1	2	2	2	2	3	3	2	2	4	3	3	1	5	4	2	4	1	1	1	5	1	1	1	1	1	4	4	6	6	1	1
2015	76	1	1	1	5	13	2	8	1	2	3	4	2	-1	2	2	2	2	2	2	2	2	3	3	2	2	1	3	1	1	1	1	1	1	5	5	1	4	1	1	1	4	1	1	1	1	1	-1	-1
2015	76	1	1	2	4	12	1	9	2	2	5	3	2	-1	2	2	1	1	2	1	2	2	3	3	2	2	4	3	1	1	2	4	1	1	5	5	5	5	1	4	1	1	2	2	1	6	6	1	1
2015	76	1	1	1	4	14	5	7	1	1	8	4	2	-1	2	2	1	2	2	2	2	2	3	3	2	2	6	3	1	2	1	1	1	2	5	5	5	5	1	2	1	1	1	1	2	1	1	-1	-1
2015	76	1	1	2	4	13	11	7	1	2	5	3	2	-1	2	1	2	1	1	2	3	2	3	3	2	2	4	3	1	3	8	8	8	6	1	5	1	-1	3	6	4	1	4	4	3	6	6	1	6
2015	76	1	1	2	4	13	3	8	1	2	5	4	2	-1	2	1	1	1	2	2	2	2	3	3	2	2	6	3	2	1	8	2	1	1	1	5	1	5	1	1	1	1	2	7	2	6	6	2	2
2015	76	1	1	2	4	13	12	7	1	2	8	6	2	-1	2	1	2	2	2	2	2	2	3	3	2	2	2	3	1	1	2	3	2	2	6	1	1	-1	3	1	1	1	1	1	3	1	1	-1	-1
2015	76	1	1	1	4	13	1	8	1	1	4	4	2	-1	2	1	1	1	1	1	3	2	3	3	2	2	4	3	7	1	5	3	4	3	1	4	1	4	1	2	2	1	5	3	2	6	6	1	1
2015	76	1	1	2	4	12	6	8	1	1	5	9	2	-1	2	1	1	1	1	2	5	2	3	3	2	2	5	3	4	2	5	6	3	6	1	5	1	5	1	6	2	1	3	4	4	1	4	-1	3
2015	76	1	1	2	2	13	10	7	1	1	8	3	1	1	2	1	1	1	1	1	2	2	3	3	1	2	5	3	8	1	8	1	8	6	5	5	1	5	1	1	1	1	99	1	2	8	8	1	1
2015	76	1	1	2	2	13	12	7	1	1	8	5	2	-1	2	1	1	2	1	1	4	2	3	3	2	2	4	3	8	1	8	8	6	4	1	1	1	4	1	8	1	1	3	6	3	2	2	1	1
2015	76	1	1	2	99	12	6	8	1	2	4	2	2	-1	2	1	1	1	2	2	2	2	3	3	1	2	6	2	1	4	8	4	1	5	1	6	1	5	1	4	1	1	2	2	2	7	7	1	1
2015	76	1	1	1	4	13	4	8	1	1	5	5	2	-1	2	1	2	2	2	2	2	2	3	3	2	2	2	1	2	1	8	2	8	2	1	6	1	5	1	1	1	1	3	3	3	6	6	2	2
2015	76	1	1	2	4	13	10	7	1	1	5	7	2	-1	2	1	2	1	2	2	2	2	3	3	2	2	5	1	3	2	3	8	6	5	1	5	1	5	1	3	1	1	4	3	6	6	6	1	2
2015	76	1	1	1	1	14	8	6	2	1	5	4	2	-1	1	2	1	1	1	2	2	2	3	3	2	2	3	3	3	1	5	3	1	1	1	6	1	-1	3	2	1	1	3	4	3	1	1	-1	-1
2015	76	1	1	2	2	12	10	8	1	1	6	3	2	-1	1	2	1	1	2	1	3	2	3	3	2	2	4	3	8	1	8	1	8	3	1	6	6	5	1	1	1	1	7	7	4	3	3	1	1
2015	76	1	1	1	1	12	6	8	1	1	7	9	2	-1	2	1	1	2	2	2	3	2	3	3	2	2	6	3	7	2	8	1	2	4	1	1	1	1	1	5	1	1	5	7	5	1	8	-1	1
2015	76	1	1	2	4	14	4	7	1	2	8	5	2	-1	2	1	1	1	2	2	2	2	3	3	2	2	2	1	8	4	8	8	3	4	5	1	1	5	1	5	1	1	1	5	5	8	8	1	1
2015	76	1	1	2	3	13	12	7	1	1	2	5	2	-1	2	1	2	1	2	2	2	2	3	3	2	2	4	2	7	1	6	4	1	3	1	6	1	5	1	3	1	1	1	6	4	7	6	2	2
2015	76	1	1	1	2	13	12	7	1	1	8	7	2	-1	2	1	2	2	2	2	2	2	3	3	2	2	6	1	1	1	8	1	1	1	1	1	1	-1	2	2	1	1	1	3	1	8	8	1	1
2015	76	1	1	1	4	14	5	7	1	2	2	7	2	-1	2	1	1	1	1	1	2	1	3	3	2	2	5	3	1	1	1	2	2	8	1	1	1	1	1	8	5	1	5	1	7	8	8	4	6
2015	76	1	1	2	4	13	12	7	2	2	7	5	2	-1	2	1	2	2	2	2	2	2	3	3	1	2	4	3	3	2	4	6	4	3	5	1	1	-1	2	4	2	1	3	5	6	7	6	2	4
2015	76	1	1	1	4	13	5	7	2	2	8	7	2	-1	1	1	99	1	1	2	3	2	3	3	2	2	6	5	8	1	8	1	1	1	1	6	1	-1	3	1	4	1	5	2	3	1	1	-1	-1
2015	76	1	1	2	4	14	9	6	1	2	8	6	2	-1	2	1	1	1	2	2	2	2	3	3	1	1	1	3	3	1	8	1	5	1	6	5	6	-1	3	1	1	1	6	7	1	8	8	1	1
2015	76	1	1	1	1	14	5	7	2	1	3	4	2	-1	2	1	2	1	1	2	3	2	3	3	2	2	5	3	2	1	8	1	8	4	1	1	1	4	1	4	1	1	7	7	4	3	3	1	2
2015	76	1	1	2	1	13	9	7	1	2	8	4	2	-1	2	2	2	2	2	2	2	2	3	3	2	2	1	1	4	1	1	4	8	5	1	6	1	5	1	1	1	1	2	1	3	6	6	2	2
2015	76	1	1	2	4	11	9	9	1	1	2	8	2	-1	2	1	1	1	2	2	2	2	1	3	2	2	5	1	1	2	5	3	7	3	6	6	4	5	1	1	1	1	4	3	2	2	2	1	1
2015	76	1	1	1	4	11	9	9	1	2	8	5	2	-1	2	1	2	1	2	2	2	2	1	3	1	1	1	3	6	1	1	8	4	3	1	1	3	1	1	2	1	3	3	1	2	8	8	1	1
2015	76	1	1	1	5	11	10	9	1	1	8	6	2	-1	1	1	2	2	1	2	3	2	1	3	1	1	1	1	8	1	8	1	3	2	1	6	5	4	1	1	1	1	5	5	3	6	6	3	4
2015	76	1	1	1	2	12	7	9	1	1	3	3	2	-1	1	1	2	2	1	2	2	2	1	3	2	2	3	3	1	1	2	3	2	2	1	5	5	4	1	2	2	3	2	2	2	6	6	1	1
2015	76	1	1	1	2	11	9	9	1	1	2	10	2	-1	2	1	2	2	2	2	2	1	1	3	1	2	1	1	3	1	4	2	1	3	1	4	1	-1	3	1	1	1	1	1	4	6	6	4	4
2015	76	1	1	1	4	11	11	9	1	1	7	6	2	-1	2	1	1	1	2	2	1	1	1	3	2	2	5	3	7	3	8	5	4	2	4	1	1	5	1	4	2	1	7	7	7	5	5	1	1
2015	76	1	1	2	4	11	9	9	1	2	8	4	2	-1	1	1	2	1	2	2	2	2	1	3	2	2	1	3	4	1	8	2	4	2	1	6	1	5	1	2	4	1	6	7	3	6	6	2	2
2015	76	1	1	2	2	11	9	9	1	2	8	6	2	-1	2	2	2	2	2	2	2	2	1	3	2	2	6	1	1	2	3	8	8	5	1	4	1	-1	3	1	1	3	3	3	6	6	6	1	1
2015	76	1	1	1	4	11	10	9	1	1	3	6	2	-1	2	1	2	2	2	2	3	2	1	3	2	2	2	1	6	2	4	4	4	3	1	1	1	4	1	4	1	1	3	3	3	1	1	-1	-1
2015	76	1	1	1	2	11	8	9	1	1	4	5	2	-1	1	1	1	1	2	2	2	2	1	3	2	2	4	1	2	1	8	3	2	4	1	1	1	-1	2	1	3	1	3	4	5	3	2	1	1
2015	76	1	1	1	1	11	10	9	1	99	1	7	2	-1	2	1	2	1	2	2	2	2	1	3	1	99	1	3	2	4	8	8	6	3	1	1	4	-1	2	8	2	5	6	6	5	2	6	5	5
2015	76	1	1	1	4	12	4	9	1	1	8	5	2	-1	2	2	2	1	2	2	2	2	1	3	2	2	6	5	2	1	1	1	2	2	1	6	1	-1	3	2	1	3	1	1	3	1	1	-1	-1
2015	76	1	1	1	2	11	10	9	1	1	4	1	2	-1	2	1	1	2	2	2	2	1	1	3	1	2	6	5	6	4	8	2	2	8	4	1	1	-1	3	2	2	1	5	5	7	6	2	2	2
2015	76	1	1	2	4	11	8	9	1	2	2	3	2	-1	2	2	1	1	1	2	2	2	1	3	2	2	1	3	1	8	1	7	8	8	1	2	5	-1	3	8	1	3	1	1	7	2	1	4	-1
2015	76	1	1	2	2	11	5	9	1	2	6	7	1	1	2	2	1	1	2	2	2	1	7	1	1	1	3	1	2	1	3	6	3	2	1	1	1	1	1	1	5	2	1	3	3	3	1	1	-1
2015	76	1	1	2	3	11	10	9	1	1	8	6	2	-1	1	2	1	1	1	2	3	2	1	3	2	2	2	1	8	2	3	4	1	2	1	4	1	3	1	1	1	3	1	2	3	6	6	7	1
2015	76	1	1	2	4	11	9	9	1	2	4	6	2	-1	2	2	1	1	2	2	2	2	1	3	1	2	1	4	3	1	4	1	1	1	1	4	1	3	1	1	1	1	7	7	1	6	1	1	-1
2015	76	1	1	2	1	11	9	9	1	1	2	6	1	2	2	1	1	1	2	1	3	1	1	3	1	2	3	3	7	8	5	3	7	7	1	5	1	4	1	4	5	2	7	7	6	1	1	-1	-1
2015	76	1	1	1	4	11	1	10	2	1	2	7	2	-1	1	1	1	1	2	2	3	2	1	3	1	2	1	1	2	1	8	2	8	2	1	6	1	1	1	1	2	1	7	7	6	1	1	-1	-1
2015	76	1	1	1	4	11	8	9	1	1	4	8	2	-1	2	1	2	1	2	2	2	2	1	3	1	2	1	3	2	1	2	2	1	5	1	6	1	4	1	2	1	1	3	3	6	2	1	2	-1
2015	76	1	1	1	4	11	7	9	1	1	2	5	2	-1	2	1	2	1	2	1	2	2	1	3	2	2	5	3	8	1	2	1	2	3	1	6	1	4	1	8	1	3	7	6	7	1	6	-1	2
2015	76	1	1	2	4	11	7	9	1	2	6	3	2	-1	2	1	1	1	1	2	3	1	1	3	1	2	2	3	1	1	8	1	8	1	6	6	6	5	1	1	2	1	7	5	3	1	1	-1	-1
2015	76	1	1	2	4	11	7	9	1	1	4	4	2	-1	2	1	1	1	2	1	2	2	1	3	1	2	1	5	4	3	3	4	2	4	1	5	6	4	1	1	4	1	2	2	2	1	2	-1	2
2015	76	1	1	1	2	12	5	9	1	1	7	5	2	-1	2	2	1	1	1	2	2	1	1	3	2	2	6	3	8	6	1	2	1	4	1	1	1	5	1	3	2	1	1	1	2	1	1	-1	-1
2015	76	1	1	1	4	11	12	9	1	1	2	5	2	-1	1	1	2	2	2	2	2	2	1	3	1	1	4	2	1	4	8	8	1	4	1	1	1	1	1	2	1	3	2	2	2	8	1	2	-1
2015	76	1	1	1	1	11	9	9	1	1	8	5	2	-1	2	1	1	1	1	2	2	2	1	3	1	1	2	5	1	3	5	4	4	5	1	5	1	2	1	5	1	3	7	7	7	8	8	2	1
2015	76	1	1	1	2	11	9	9	1	1	8	5	2	-1	1	1	1	1	2	2	2	2	1	3	1	2	6	1	8	8	6	2	3	5	1	6	4	-1	3	7	5	1	6	5	7	1	1	-1	-1
2015	76	1	1	1	4	12	10	9	1	2	2	6	2	-1	2	2	1	1	2	1	3	2	1	3	2	2	4	3	5	7	4	2	6	5	2	2	1	-1	2	7	5	1	2	5	7	6	4	4	4
2015	76	1	1	1	4	14	4	7	1	1	8	5	2	-1	1	1	1	1	1	2	3	2	2	3	1	2	5	1	8	8	5	2	3	3	1	6	1	5	1	4	8	1	6	5	6	2	2	1	1
2015	76	1	1	1	4	13	8	7	1	2	5	10	1	1	1	1	1	1	1	1	5	2	3	3	2	2	5	3	7	7	1	2	8	2	1	1	4	-1	3	8	3	1	7	3	7	7	7	3	2
2015	76	1	1	1	4	13	3	8	1	1	8	7	2	-1	2	1	2	2	2	2	3	2	2	3	1	2	3	3	8	2	4	4	6	8	1	5	1	-1	3	5	3	1	5	4	4	6	4	1	1
2015	76	1	1	2	4	13	1	8	1	2	4	5	2	-1	1	1	1	2	1	2	2	2	2	3	2	2	6	5	1	1	8	1	1	3	1	5	1	-1	3	1	1	1	1	1	3	1	1	-1	-1
2015	76	1	1	2	4	13	8	7	2	1	7	5	2	-1	1	1	1	1	1	2	5	1	3	3	2	2	5	3	8	5	8	7	6	1	1	3	1	-1	2	8	4	1	7	7	5	6	6	2	2
2015	76	1	1	2	4	13	3	8	1	2	5	9	2	-1	2	2	2	1	2	2	2	2	2	3	2	2	1	2	8	1	8	3	8	4	1	6	1	4	1	2	1	1	7	7	4	6	6	1	1
2015	76	1	1	1	4	13	1	8	1	2	8	5	2	-1	2	1	2	2	1	2	2	2	2	3	2	2	6	5	1	8	8	1	2	3	1	5	1	-1	3	1	4	1	1	2	4	1	1	-1	-1
2015	76	1	1	2	4	13	2	8	1	2	7	6	2	-1	99	1	1	1	2	2	2	1	2	3	2	2	1	3	2	2	7	1	5	2	1	4	1	3	1	6	4	1	2	5	2	6	5	1	1
2015	76	1	1	1	4	12	7	8	2	2	8	6	2	-1	2	1	1	2	1	2	2	2	2	3	2	2	6	1	1	4	7	1	1	7	1	6	1	1	1	1	1	1	6	7	2	8	8	1	1
2015	76	1	1	1	2	13	10	7	1	1	7	5	1	1	2	1	2	1	2	2	2	2	2	3	2	2	4	3	8	1	8	2	6	8	1	6	1	-1	2	4	1	1	7	5	7	6	6	2	2
2015	76	1	1	2	4	12	1	9	2	1	4	10	2	-1	1	1	1	1	1	1	5	2	2	3	2	2	5	3	5	2	8	3	5	2	1	6	1	5	1	3	1	1	6	6	3	4	4	1	1
2015	76	1	1	2	4	13	9	7	1	2	8	4	1	1	2	1	2	1	2	2	2	2	2	3	2	2	6	3	2	1	1	3	2	4	6	5	5	4	1	1	2	2	2	2	2	6	5	6	6
2015	76	1	1	1	5	13	6	7	1	2	8	6	2	-1	2	2	1	1	1	1	2	2	2	3	2	2	6	1	1	6	1	8	4	3	1	6	1	-1	3	1	1	1	4	6	7	1	1	-1	-1
2015	76	1	1	1	4	14	5	7	1	2	8	5	2	-1	2	1	2	1	2	1	2	2	2	3	2	2	6	5	8	1	1	1	8	2	6	1	1	1	1	8	1	1	3	2	3	1	1	-1	-1
2015	76	1	1	1	4	13	12	7	1	1	3	5	2	-1	2	1	2	2	2	2	2	2	2	3	2	2	5	3	6	1	3	6	6	5	2	1	5	-1	2	3	2	2	3	2	5	2	8	7	7
2015	76	1	1	2	4	12	6	8	2	1	6	4	2	-1	2	1	1	1	1	1	3	1	2	3	2	2	1	1	6	5	8	7	8	6	1	3	1	5	1	3	4	1	5	4	3	1	6	-1	4
2015	76	1	1	2	1	13	6	7	1	1	8	6	2	-1	2	2	2	1	1	1	3	2	2	3	1	2	4	5	3	2	8	8	4	7	1	6	5	5	1	5	2	1	6	7	4	1	1	-1	-1
2015	76	1	1	1	1	13	4	8	2	1	8	2	2	-1	1	1	2	1	2	2	2	2	2	3	2	2	5	3	1	2	1	3	1	4	1	6	1	4	1	1	2	1	1	1	1	1	1	-1	-1
2015	76	1	1	1	4	14	3	7	1	2	5	4	2	-1	1	1	1	1	2	1	2	2	2	3	1	2	6	3	3	4	3	8	3	4	5	6	1	5	1	5	2	1	4	2	3	3	6	1	1
2015	76	1	1	2	4	14	2	7	1	1	2	4	2	-1	2	1	2	2	2	2	2	1	2	3	1	2	6	5	3	1	1	2	2	3	1	6	1	-1	2	1	1	1	4	3	4	8	7	1	1
2015	76	1	1	2	4	13	6	7	1	2	3	7	2	-1	2	2	1	1	2	2	2	2	2	3	2	2	3	3	4	2	8	5	3	4	1	6	1	-1	3	3	4	2	2	3	4	1	1	-1	-1
2015	76	1	1	2	1	13	2	8	1	1	5	7	2	-1	2	1	1	1	1	2	3	2	2	3	2	2	5	1	8	2	5	2	6	7	1	3	1	4	1	2	1	1	5	5	3	3	1	1	-1
2015	76	1	1	2	4	13	6	7	1	1	8	4	2	-1	1	1	1	1	1	1	3	2	2	3	2	2	6	5	3	4	8	4	8	3	1	5	1	-1	3	3	2	1	3	3	2	6	6	2	2
2015	76	1	1	1	1	14	8	6	1	1	2	5	1	1	2	1	2	2	2	2	1	2	2	3	2	2	5	1	1	2	2	8	8	8	6	6	1	4	1	2	2	5	1	3	3	6	7	7	2
2015	76	1	1	2	4	13	5	8	1	2	8	4	2	-1	2	1	2	2	2	2	3	2	2	3	2	2	2	3	2	1	4	7	1	3	5	6	5	4	1	1	1	3	2	2	4	6	6	5	5
2015	76	1	1	2	4	13	12	7	1	2	8	4	2	-1	2	1	2	1	2	2	2	2	2	3	2	2	4	3	1	1	3	4	4	3	5	5	1	5	1	3	1	1	2	1	4	1	1	-1	-1
2015	76	1	1	1	4	12	12	8	1	1	8	3	2	-1	1	1	2	1	2	2	3	2	2	3	2	2	6	1	6	2	4	3	3	4	1	1	1	-1	3	5	1	1	2	2	2	8	6	1	1
2015	76	1	1	2	4	12	5	8	1	2	8	9	2	-1	2	1	2	2	2	2	2	2	2	3	2	2	1	1	8	1	8	1	8	2	1	6	1	5	1	1	1	1	2	2	3	2	2	1	1
2015	76	1	1	2	2	12	7	8	2	2	1	7	2	-1	1	1	1	2	2	2	2	1	2	3	1	2	1	1	8	2	1	3	1	2	1	6	1	1	1	4	1	5	7	5	2	3	1	1	-1
2015	76	1	1	1	4	14	7	7	1	1	5	8	2	-1	2	1	1	1	2	1	4	2	2	3	2	2	4	3	8	1	2	1	8	4	1	6	1	5	1	1	1	1	6	5	3	1	8	-1	1
2015	76	1	1	1	1	13	9	7	1	1	8	5	2	-1	2	1	2	1	1	2	3	2	2	3	2	99	5	3	8	8	7	8	8	8	1	1	1	-1	2	8	5	1	6	6	7	6	1	3	-1
2015	76	1	1	2	4	13	9	7	1	1	3	3	2	-1	2	1	1	1	2	2	2	2	2	3	2	2	1	1	1	1	8	1	2	4	1	5	1	5	1	5	1	1	2	7	2	1	1	-1	-1
2015	76	1	1	1	3	12	12	8	1	1	6	6	2	-1	1	1	1	1	1	1	2	2	2	1	2	2	1	3	4	3	1	2	2	3	1	1	4	4	1	2	1	1	2	1	2	1	6	-1	3
2015	76	1	1	1	4	12	3	9	1	1	5	4	2	-1	2	1	1	2	2	1	2	1	2	1	2	2	5	4	2	2	1	1	1	1	1	1	5	4	1	2	1	1	5	4	2	6	6	1	1
2015	76	1	1	2	4	12	12	8	1	2	4	4	2	-1	2	1	2	1	2	2	2	2	2	1	2	2	4	4	3	2	4	8	2	8	1	6	6	5	1	5	3	2	3	4	7	1	1	-1	-1
2015	76	1	1	1	1	13	3	8	1	2	8	6	2	-1	2	1	1	1	1	2	3	2	2	1	2	2	5	3	6	3	1	4	2	5	1	1	1	5	1	2	3	1	7	1	7	1	1	-1	-1
2015	76	1	1	2	4	12	4	9	1	1	2	4	2	-1	2	1	1	1	1	2	2	2	2	1	2	2	5	1	6	1	4	3	3	2	1	5	1	4	1	4	2	3	5	4	2	6	6	1	1
2015	76	1	1	2	4	12	5	9	1	1	8	5	1	1	2	1	2	1	1	2	2	2	2	1	1	2	1	3	8	1	8	1	5	6	1	1	5	4	1	6	2	1	7	2	4	7	1	1	-1
2015	76	1	1	1	5	11	7	9	1	2	8	5	2	-1	2	2	2	2	2	2	2	2	2	1	2	1	2	3	1	1	1	4	3	5	5	3	1	5	1	1	1	3	1	1	2	1	1	-1	-1
2015	76	1	1	2	1	12	4	9	1	1	8	5	2	-1	2	1	1	1	2	2	1	2	2	1	2	2	5	3	8	1	8	1	8	3	1	6	1	4	1	1	1	1	7	7	2	6	1	2	-1
2015	76	1	1	2	4	12	10	8	1	1	5	5	2	-1	2	1	1	1	2	2	4	2	2	1	1	2	5	3	4	2	8	3	8	3	1	6	1	5	1	3	3	1	6	4	3	6	6	2	2
2015	76	1	1	2	4	12	4	9	1	2	7	2	2	-1	1	1	1	1	2	2	2	2	2	1	2	2	5	5	5	2	4	3	8	4	1	1	5	4	1	4	1	2	4	4	5	1	1	-1	-1
2015	76	1	1	1	1	11	10	9	1	1	3	3	2	-1	2	1	1	1	1	2	3	2	2	1	1	2	2	2	1	3	8	6	8	8	1	6	1	5	1	3	4	1	3	3	3	2	8	6	6
2015	76	1	1	2	4	12	3	9	1	1	5	5	2	-1	1	1	1	1	1	1	2	2	2	1	2	2	5	1	1	2	4	1	2	2	3	5	1	2	1	2	3	2	2	4	2	1	1	-1	-1
2015	76	1	1	1	4	12	12	8	1	1	2	6	2	-1	2	2	1	1	1	1	2	1	2	1	2	2	5	2	1	8	4	6	4	3	1	1	1	4	1	6	1	1	4	4	5	1	1	-1	-1
2015	76	1	1	1	2	12	12	8	1	1	5	5	2	-1	2	1	2	1	2	2	2	2	2	1	2	2	5	3	1	3	8	2	8	1	1	5	4	-1	2	1	1	1	4	7	1	8	1	2	-1
2015	76	1	1	2	4	12	2	9	1	2	1	5	1	1	2	1	2	2	1	2	2	2	2	1	2	2	6	1	8	1	8	1	8	2	1	6	1	4	1	3	1	1	2	4	3	7	7	2	2
2015	76	1	1	2	1	12	2	9	1	1	8	7	2	-1	2	1	1	1	2	1	2	2	2	1	2	2	2	3	1	1	5	6	8	6	1	1	1	4	1	2	2	3	1	6	5	1	1	-1	-1
2015	76	1	1	2	4	12	12	8	1	2	7	3	2	-1	2	1	1	1	2	2	3	2	2	1	2	2	4	5	1	2	8	2	2	1	5	1	5	4	1	1	3	1	5	7	1	8	6	7	7
2015	76	1	1	2	4	12	10	8	1	1	2	4	2	-1	2	1	2	2	2	2	3	2	2	1	2	2	5	3	8	8	8	5	1	1	5	6	4	5	1	1	1	1	5	7	1	1	1	-1	-1
2015	76	1	1	1	5	12	1	9	1	1	2	9	2	-1	1	1	1	1	2	2	1	2	2	1	2	1	5	3	5	4	4	8	4	1	3	1	3	-1	3	4	2	1	5	5	3	7	7	2	4
2015	76	1	1	2	4	11	12	9	1	1	7	4	2	-1	1	1	1	1	1	1	2	2	2	1	2	2	5	3	3	6	8	5	6	2	1	6	5	-1	3	1	2	1	7	7	7	1	1	-1	-1
2015	76	1	1	2	1	12	12	8	1	2	4	9	2	-1	2	2	2	2	2	2	3	2	2	1	1	1	5	1	1	1	8	1	1	1	1	5	6	-1	3	1	1	2	1	2	1	6	6	2	2
2015	76	1	1	1	1	12	10	8	1	1	8	7	2	-1	2	1	1	1	2	1	3	2	2	1	2	2	6	3	1	1	1	1	1	1	1	1	1	1	1	1	1	3	1	1	6	1	1	-1	-1
2015	76	1	1	2	4	12	11	8	2	2	8	8	2	-1	2	1	1	1	1	1	2	2	2	1	2	2	6	3	8	1	2	8	8	1	1	1	6	5	1	6	1	1	2	2	2	1	1	-1	-1
2015	76	1	1	2	1	12	12	8	1	1	3	3	2	-1	2	1	1	1	1	2	2	2	2	1	2	2	2	4	1	3	1	6	4	6	6	1	5	5	1	5	1	4	3	2	5	1	1	-1	-1
2015	76	1	1	2	4	11	6	9	1	1	3	5	2	-1	2	1	1	2	2	2	2	2	2	1	1	2	1	5	3	4	1	2	8	2	1	6	5	-1	3	5	5	1	7	5	5	8	2	4	4
2015	76	1	1	2	1	11	6	9	1	1	1	3	2	-1	2	1	2	2	1	1	2	2	2	1	2	2	5	3	4	2	2	2	1	2	1	1	6	5	1	5	1	1	1	4	3	1	1	-1	-1
2015	76	1	1	2	4	12	2	9	1	2	8	5	2	-1	1	1	2	2	2	2	2	2	2	1	1	2	5	3	2	8	5	2	2	3	5	1	1	-1	3	2	8	1	2	3	3	1	7	-1	3
2015	76	1	1	2	4	13	9	7	1	2	8	4	2	-1	2	1	2	2	2	2	2	2	2	1	2	2	5	1	5	2	3	4	1	1	1	5	5	-1	3	3	1	3	1	4	1	1	1	-1	-1
2015	76	1	1	2	4	11	7	9	1	1	6	8	2	-1	1	1	1	1	1	2	3	2	2	1	2	2	4	3	7	2	6	3	3	6	1	6	5	5	1	1	1	1	4	3	4	1	1	-1	-1
2015	76	1	1	2	4	12	10	8	1	1	7	7	2	-1	1	1	1	1	1	1	5	1	2	1	2	2	6	3	8	8	8	8	8	8	1	1	1	1	1	8	8	1	7	7	7	8	2	2	2
2015	76	1	1	1	1	12	12	8	1	1	6	5	2	-1	1	2	1	1	1	2	3	2	2	1	1	2	2	3	4	6	2	3	3	4	2	1	1	2	1	6	6	3	6	2	2	6	2	1	2
2015	76	1	1	2	5	12	3	9	1	1	8	8	2	-1	2	2	1	2	2	2	2	2	2	1	2	2	2	3	1	1	3	2	2	1	1	4	1	3	1	2	1	3	2	6	5	7	4	1	1
2015	76	1	1	1	3	12	3	9	1	2	8	5	2	-1	2	2	1	2	2	1	2	2	2	1	2	2	5	5	1	1	8	1	8	1	1	5	1	1	1	1	1	1	3	3	2	1	1	-1	-1
2015	76	1	1	2	4	12	4	9	1	2	5	4	2	-1	2	1	2	1	2	2	2	2	2	1	1	1	5	3	5	3	4	4	5	3	2	5	5	4	1	2	2	1	7	4	4	1	1	-1	-1
2015	76	1	1	2	4	12	12	8	1	1	2	5	2	-1	2	1	2	2	1	2	2	2	2	1	2	2	4	3	6	4	4	4	8	2	6	1	2	5	1	1	1	1	7	4	5	4	8	3	3
2015	76	1	1	1	4	12	1	9	1	1	3	6	2	-1	2	2	1	1	1	2	2	2	2	1	2	2	2	1	1	1	5	2	7	1	1	5	6	1	1	3	1	1	5	4	2	8	8	3	2
2015	76	1	1	1	4	12	4	9	1	1	3	5	2	-1	2	2	2	2	2	2	3	2	2	1	2	2	5	3	8	2	8	3	5	2	1	4	5	1	1	2	1	1	6	4	1	6	6	1	1
2015	76	1	1	1	1	12	10	8	1	1	7	4	1	1	1	1	1	1	1	2	3	1	2	1	1	2	5	5	8	8	8	2	5	8	1	3	1	3	1	6	1	5	5	5	7	1	1	-1	-1
2015	76	1	1	2	4	12	12	8	1	2	2	6	2	-1	2	1	2	1	1	1	2	2	2	1	2	2	4	3	5	1	8	4	1	6	5	2	5	-1	3	8	1	1	1	7	2	3	6	3	3
2015	76	1	1	2	4	12	11	8	1	2	4	4	2	-1	2	1	1	1	1	1	2	2	2	1	2	2	4	1	3	2	8	4	4	8	1	5	5	5	1	3	2	1	7	7	7	1	6	-1	1
2015	76	1	1	2	4	12	1	9	1	2	5	3	2	-1	2	1	2	2	2	2	1	2	2	1	2	2	5	3	1	1	1	8	2	4	1	1	1	5	1	8	8	1	3	1	3	7	7	2	3
2015	76	1	1	1	4	13	11	7	1	2	3	5	2	-1	2	1	1	1	1	1	1	2	2	1	2	2	5	3	4	2	5	3	4	2	1	6	5	4	1	2	1	1	3	4	6	7	1	3	-1
2015	76	1	1	2	5	12	12	8	1	2	8	6	2	-1	1	1	1	1	1	2	3	2	2	1	2	2	6	3	3	1	5	8	1	4	5	5	6	4	1	4	3	1	1	4	5	7	7	1	1
2015	76	1	1	1	4	12	12	8	1	1	8	3	2	-1	2	1	2	1	2	2	2	2	2	1	2	2	5	3	4	2	4	4	1	4	1	1	1	5	1	2	1	2	1	1	7	1	1	-1	-1
2015	76	1	1	2	3	16	12	4	2	2	8	4	2	-1	1	2	1	1	2	1	3	2	6	3	2	2	5	3	2	2	6	3	3	4	1	5	1	1	1	3	1	1	4	5	3	3	8	2	2
2015	76	1	1	2	2	15	2	6	1	1	5	7	2	-1	1	1	1	1	2	1	3	2	6	3	2	2	5	2	8	1	3	1	7	2	1	6	1	5	1	7	2	1	3	3	1	1	6	-1	3
2015	76	1	1	1	1	16	3	5	1	1	8	5	2	-1	2	1	1	1	2	2	3	2	6	3	2	2	5	3	4	5	5	8	3	6	5	5	5	5	1	1	8	1	4	1	5	1	6	-1	6
2015	76	1	1	2	2	18	11	2	1	2	2	10	2	-1	2	1	2	2	2	2	3	2	6	3	2	2	5	3	4	1	2	4	4	3	1	1	5	3	1	8	1	1	3	3	2	5	6	2	3
2015	76	1	1	1	4	15	7	5	1	1	3	4	1	1	1	1	2	1	1	2	2	1	6	3	2	2	5	3	7	3	3	4	2	5	1	1	2	1	1	3	8	2	4	2	3	1	6	-1	2
2015	76	1	1	2	1	15	6	5	1	2	4	3	2	-1	2	1	1	1	2	2	2	2	6	3	2	2	5	3	4	4	6	4	6	3	1	5	1	4	1	2	1	1	3	4	3	1	1	-1	-1
2015	76	1	1	2	1	15	5	5	1	2	5	6	2	-1	1	2	1	1	2	2	2	2	6	3	2	1	2	3	8	1	6	2	1	2	1	1	1	-1	2	4	1	1	1	2	3	1	1	-1	-1
2015	76	1	1	2	4	19	5	1	2	2	5	2	2	-1	2	1	2	2	2	2	2	2	6	3	2	2	4	1	3	1	1	1	1	1	1	1	1	5	1	1	1	1	1	1	1	1	5	-1	2
2015	76	1	1	2	4	17	2	4	1	2	2	7	2	-1	2	1	1	2	1	1	2	2	6	3	2	2	4	3	4	6	5	8	2	2	5	4	5	-1	2	2	3	3	2	2	2	1	1	-1	-1
2015	76	1	1	2	3	15	4	6	1	1	7	6	1	1	1	1	1	1	2	2	3	2	6	3	2	2	5	1	5	5	2	6	1	3	3	3	3	5	1	6	1	1	2	1	2	1	1	-1	-1
2015	76	1	1	2	4	16	2	5	2	2	3	5	2	-1	2	2	1	1	1	2	3	2	6	3	2	2	5	3	3	2	8	1	1	3	1	5	1	1	1	1	2	1	4	3	3	6	6	3	3
2015	76	1	1	1	4	16	2	5	1	1	2	5	2	-1	2	1	2	2	2	2	2	2	6	3	2	2	5	3	3	2	2	4	1	2	1	5	1	2	1	5	1	1	4	1	4	6	6	2	2
2015	76	1	1	2	4	18	12	2	1	2	2	10	2	-1	2	1	1	1	1	2	2	2	6	3	2	2	5	3	3	4	2	2	2	4	5	5	3	-1	2	5	1	4	4	2	6	7	5	3	3
2015	76	1	1	2	4	16	9	4	1	1	3	4	2	-1	1	1	1	1	2	1	2	1	6	3	2	2	3	3	5	3	2	8	8	8	1	5	1	5	1	2	3	1	2	7	7	1	6	-1	3
2015	76	1	1	1	4	16	9	4	1	2	5	2	2	-1	2	1	1	1	2	2	2	2	6	3	2	2	5	3	5	2	5	3	4	3	3	1	5	5	1	2	1	1	4	5	2	5	6	2	2
2015	76	1	1	1	4	15	2	6	1	1	6	7	1	1	1	1	1	1	1	1	3	2	6	3	2	2	5	3	4	2	4	6	2	5	5	5	5	4	1	5	2	4	2	7	7	6	6	3	3
2015	76	1	1	2	1	15	5	5	1	2	4	6	2	-1	2	1	1	1	2	2	3	2	6	3	2	2	4	5	3	1	3	2	3	1	1	5	3	-1	3	3	1	1	2	2	2	6	6	3	3
2015	76	1	1	1	4	16	5	5	2	2	7	7	2	-1	1	1	1	1	1	2	5	2	6	3	2	2	4	1	2	1	4	2	3	1	1	5	1	2	1	2	1	1	2	2	2	6	6	1	1
2015	76	1	1	2	4	17	11	3	1	1	8	9	2	-1	1	1	1	1	1	2	2	2	6	3	2	2	4	1	1	4	2	1	3	4	1	5	1	-1	3	5	6	1	5	3	5	1	1	-1	-1
2015	76	1	1	1	1	15	5	5	1	1	5	4	1	1	2	1	1	1	1	2	2	1	6	3	2	2	5	3	2	5	8	6	3	7	5	1	5	4	1	8	2	3	3	2	4	8	8	3	3
2015	76	1	1	2	3	17	1	4	1	2	8	3	1	1	2	1	1	1	2	2	2	2	6	3	2	2	5	3	5	1	3	6	1	5	5	5	1	2	1	4	1	1	2	2	2	6	6	3	4
2015	76	1	1	2	4	16	3	5	2	1	2	3	2	-1	2	2	2	2	2	1	2	2	6	3	2	2	5	3	4	1	4	2	3	1	4	6	1	4	1	1	1	1	4	3	1	6	6	2	3
2015	76	1	1	2	4	15	9	5	1	2	2	4	2	-1	2	2	2	2	2	2	2	2	6	3	2	2	5	3	7	1	4	8	1	3	1	1	6	5	1	3	3	3	1	4	4	5	6	1	1
2015	76	1	1	2	1	16	12	4	1	1	3	6	2	-1	2	1	1	1	2	2	3	2	6	3	1	2	5	3	2	5	1	8	1	6	1	3	1	5	1	7	6	1	2	2	4	1	1	-1	-1
2015	76	1	1	1	4	16	6	4	1	1	5	3	1	1	2	2	1	1	2	1	2	2	6	3	2	2	5	3	5	4	8	1	7	1	5	1	2	4	1	1	1	1	7	4	1	4	6	1	1
2015	76	1	1	1	3	17	10	3	1	2	4	4	2	-1	2	1	2	1	2	2	2	2	6	3	2	2	5	3	3	1	3	1	1	6	5	1	5	4	1	1	3	3	1	2	2	1	1	-1	-1
2015	76	1	1	2	1	16	8	4	1	2	5	7	2	-1	2	1	2	1	2	1	2	2	6	3	2	2	3	3	2	4	3	5	3	3	5	6	5	-1	2	4	2	1	5	3	4	1	1	-1	-1
2015	76	1	1	1	1	16	1	5	2	1	3	3	2	-1	2	1	2	2	2	2	2	2	6	3	2	2	5	3	2	2	4	3	4	5	1	5	5	1	1	5	1	1	2	2	2	6	6	1	1
2015	76	1	1	1	4	16	10	4	1	2	5	3	2	-1	2	1	1	2	2	2	2	2	6	3	2	2	6	4	3	1	8	1	1	1	1	1	1	4	1	2	1	1	1	5	4	5	5	2	2
2015	76	1	1	2	3	16	4	5	1	1	5	4	2	-1	2	1	1	1	1	2	2	2	6	3	2	2	5	3	3	2	3	3	3	4	1	5	1	4	1	3	1	1	2	2	2	5	1	4	-1
2015	76	1	1	2	5	15	4	5	1	1	5	8	2	-1	2	1	1	1	2	2	2	2	6	3	2	2	5	3	3	5	8	4	5	5	1	5	1	-1	2	1	4	1	5	7	5	6	7	2	2
2015	76	1	1	2	4	16	10	4	1	1	5	4	1	1	2	1	1	1	2	2	2	2	6	3	2	2	4	3	5	8	3	8	6	7	5	6	6	1	1	4	1	1	5	3	5	1	1	-1	-1
2015	76	1	1	2	4	18	3	3	2	2	2	5	2	-1	1	1	1	1	1	2	2	1	6	3	2	2	6	3	4	1	3	1	3	3	1	5	1	5	1	5	2	1	5	7	5	1	3	-1	2
2015	76	1	1	1	4	16	3	5	1	1	8	2	2	-1	2	1	1	1	2	2	3	2	6	3	2	2	2	4	8	4	1	1	4	8	1	1	6	5	1	8	1	1	1	1	7	6	7	3	3
2015	76	1	1	2	3	17	3	4	2	2	8	3	2	-1	2	1	2	1	2	2	2	2	6	3	2	2	5	3	3	4	1	8	2	3	1	1	1	5	1	3	1	1	2	1	2	6	6	2	2
2015	76	1	1	1	4	16	8	4	1	1	5	5	2	-1	2	1	2	1	1	1	3	2	6	3	2	2	4	3	3	2	5	4	3	4	1	5	1	1	1	4	2	1	2	4	4	5	6	1	1
2015	76	1	1	2	3	18	9	2	1	1	8	3	2	-1	1	1	2	1	2	2	1	2	5	3	1	1	3	1	3	8	2	8	2	2	2	6	1	-1	3	4	8	3	5	6	4	2	2	4	1
2015	76	1	1	2	1	13	11	8	1	1	8	4	2	-1	1	1	1	1	1	2	2	2	2	1	2	2	5	3	3	2	4	2	1	1	1	6	6	3	1	2	1	1	2	3	2	1	1	-1	-1
2015	76	1	1	2	4	12	11	8	1	1	8	5	2	-1	2	1	1	1	2	2	3	2	2	1	2	2	1	3	1	1	7	5	5	3	1	1	1	-1	2	5	1	1	3	4	4	1	1	-1	-1
2015	76	1	1	1	3	12	9	8	1	1	7	4	2	-1	1	1	1	1	1	1	3	2	2	1	2	2	5	2	5	4	7	1	6	4	1	1	4	-1	2	6	4	1	4	3	6	1	1	-1	-1
2015	76	1	1	2	1	12	7	8	1	1	7	5	2	-1	1	1	1	1	1	2	5	1	2	1	2	2	5	1	6	4	5	7	4	8	1	3	1	-1	2	8	3	1	3	2	4	1	1	-1	-1
2015	76	1	1	2	1	12	10	8	1	1	8	5	2	-1	1	1	1	1	1	2	3	2	2	1	2	2	2	3	2	1	1	1	3	8	3	1	3	3	1	8	2	3	4	3	5	1	1	-1	-1
2015	76	1	1	1	4	12	8	8	1	1	5	4	2	-1	2	1	1	1	1	2	2	2	2	1	2	2	6	3	3	2	1	2	3	4	1	5	1	-1	2	2	1	1	2	2	5	1	1	-1	-1
2015	76	1	1	1	1	12	4	9	1	1	8	5	1	2	1	1	1	1	1	2	3	1	2	1	2	2	5	3	7	1	8	2	3	2	1	2	1	-1	2	1	2	1	2	3	2	1	1	-1	-1
2015	76	1	1	2	4	12	7	8	1	1	7	4	2	-1	1	1	1	1	1	2	5	2	2	1	2	2	5	3	2	1	1	2	2	3	1	5	1	-1	3	1	3	2	2	1	3	1	1	-1	-1
2015	76	1	1	2	3	12	10	8	1	1	6	3	2	-1	2	1	1	1	1	2	2	2	2	1	2	2	5	3	1	1	1	3	5	8	1	5	4	-1	2	4	2	1	7	7	1	1	1	-1	-1
2015	76	1	1	1	1	12	10	8	1	1	6	4	2	-1	1	1	1	1	1	2	3	2	2	1	2	2	5	3	5	2	3	1	8	1	1	6	1	-1	2	1	2	1	7	6	3	1	1	-1	-1
2015	76	1	1	2	1	11	6	9	1	2	7	3	2	-1	1	1	1	1	1	2	3	2	2	1	2	2	6	1	5	2	4	1	3	2	5	6	3	-1	3	2	3	1	5	3	2	1	1	-1	-1
2015	76	1	1	1	1	12	9	8	1	1	8	3	2	-1	1	1	1	1	1	2	3	2	2	1	2	2	1	1	5	6	1	1	1	6	1	1	1	-1	3	6	3	1	4	2	6	1	1	-1	-1
2015	76	1	1	2	4	12	7	8	1	1	7	5	2	-1	1	1	1	1	1	2	5	1	2	1	2	2	4	3	1	4	2	8	7	4	2	5	1	-1	2	8	5	1	3	3	3	1	1	-1	-1
2015	76	1	1	1	1	12	2	9	1	1	6	4	2	-1	2	1	1	1	1	2	2	2	2	1	2	2	2	3	2	2	2	3	4	3	1	5	5	-1	2	5	2	2	2	2	2	1	1	-1	-1
2015	76	1	1	2	1	12	1	9	2	2	8	4	2	-1	1	1	1	1	1	2	5	1	2	1	2	2	5	2	3	2	8	2	5	2	1	6	1	-1	2	1	1	2	3	7	2	1	1	-1	-1
2015	76	1	1	1	4	13	5	8	1	2	7	4	2	-1	1	2	1	1	1	2	4	1	2	1	2	2	5	3	1	2	6	2	4	6	4	5	1	3	1	6	3	3	4	7	5	1	3	-1	1
2015	76	1	1	1	4	12	10	8	1	2	8	2	2	-1	2	1	1	1	1	2	4	2	2	1	2	2	5	3	6	1	1	1	3	8	1	5	1	4	1	8	1	1	3	4	7	1	1	-1	-1
2015	76	1	1	2	1	12	4	9	2	2	8	2	2	-1	1	1	1	1	1	2	3	1	2	1	2	2	6	3	1	1	8	8	8	8	1	1	6	2	1	6	8	1	4	4	5	1	1	-1	-1
2015	76	1	1	1	3	11	11	9	1	1	7	6	2	-1	1	1	1	1	1	2	4	1	2	1	2	2	6	3	8	2	8	7	8	3	1	2	1	-1	2	4	2	1	4	4	2	1	1	-1	-1
2015	76	1	1	1	4	12	4	9	1	1	2	4	2	-1	2	1	1	1	1	2	5	2	2	1	2	2	5	3	4	5	8	5	1	1	6	2	1	-1	2	4	4	1	2	4	2	1	1	-1	-1
2015	76	1	1	1	1	11	6	9	1	1	7	4	2	-1	2	1	1	1	1	2	3	2	2	1	2	2	5	3	3	2	8	5	1	8	2	1	1	-1	2	8	1	1	2	2	3	1	1	-1	-1
2015	76	1	1	2	1	12	12	8	1	1	7	7	2	-1	1	1	1	1	1	2	3	1	2	1	2	2	6	3	6	1	8	8	6	2	5	3	5	-1	2	5	5	3	4	5	2	1	1	-1	-1
2015	76	1	1	2	4	12	8	8	1	1	7	3	2	-1	1	1	1	1	1	2	3	2	2	1	2	2	5	3	7	4	8	3	3	5	1	5	1	-1	2	3	1	1	2	2	3	1	1	-1	-1
2015	76	1	1	2	1	12	6	8	1	1	8	3	2	-1	1	1	1	1	1	2	4	1	2	1	1	2	5	3	3	3	4	3	2	2	1	6	1	3	1	1	2	1	2	6	4	6	6	2	2
2015	76	1	1	2	5	12	2	9	1	1	7	4	2	-1	1	1	1	1	1	2	4	1	2	1	2	2	5	2	4	3	8	2	4	1	1	6	5	1	1	4	1	1	4	2	1	1	1	-1	-1
2015	76	1	1	2	4	12	12	8	1	1	7	4	2	-1	2	1	2	1	1	2	4	2	2	1	2	2	5	3	1	1	4	2	1	3	1	5	5	-1	2	4	1	4	5	7	1	1	1	-1	-1
2015	76	1	1	2	1	12	10	8	1	1	5	6	2	-1	1	1	1	1	1	2	3	1	3	1	2	2	6	3	3	1	8	3	8	3	1	5	4	-1	2	7	3	1	3	3	4	1	1	-1	-1
2015	76	1	1	2	4	12	12	8	1	1	8	4	2	-1	1	1	1	1	1	2	4	2	2	1	2	2	5	3	1	1	4	8	1	8	1	5	5	1	1	5	1	1	4	5	7	1	1	-1	-1
2015	76	1	1	2	4	12	9	8	1	2	7	3	2	-1	2	1	1	1	1	1	4	1	2	1	2	2	5	1	3	1	6	1	4	3	1	5	5	-1	2	2	1	1	2	2	2	1	1	-1	-1
2015	76	1	1	2	4	12	8	8	1	2	7	4	2	-1	1	1	1	1	2	2	3	2	2	1	2	2	4	3	6	3	4	5	4	4	4	5	1	-1	2	7	5	1	5	5	5	6	6	2	2
2015	76	1	1	1	4	12	10	8	1	1	8	4	2	-1	1	1	1	1	1	2	3	2	2	1	2	2	6	1	1	2	2	6	1	2	5	1	1	-1	2	2	3	5	1	2	1	1	1	-1	-1
2015	76	1	1	1	4	13	8	7	1	1	7	4	2	-1	1	1	1	1	1	1	4	1	2	1	2	2	5	3	8	3	1	8	7	8	1	1	1	1	1	8	8	1	3	4	5	1	1	-1	-1
2015	76	1	1	2	4	13	1	8	1	1	5	5	2	-1	2	1	1	1	1	1	3	2	3	1	2	2	2	1	5	1	8	2	8	1	1	6	1	-1	2	1	1	1	5	5	1	1	1	-1	-1
2015	76	1	1	1	1	12	7	8	1	1	5	4	1	1	1	1	1	1	1	2	3	2	3	1	2	2	5	3	2	8	3	8	2	7	4	3	2	2	1	8	8	1	2	2	6	1	1	-1	-1
2015	76	1	1	1	1	13	10	7	1	1	7	5	2	-1	1	1	1	1	1	2	4	1	3	1	2	2	5	2	6	2	8	4	5	3	1	1	1	-1	2	2	2	1	4	6	2	1	1	-1	-1
2015	76	1	1	1	1	13	9	7	1	1	7	4	2	-1	1	1	1	1	1	2	5	1	3	1	2	2	6	3	2	1	8	2	1	2	5	2	6	-1	2	3	2	2	2	7	7	1	1	-1	-1
2015	76	1	1	1	1	14	9	6	1	1	7	4	2	-1	1	1	1	1	1	2	3	1	3	1	2	2	4	3	8	1	8	3	8	6	1	6	5	-1	3	1	1	1	5	4	3	1	1	-1	-1
2015	76	1	1	2	2	13	3	8	1	2	8	3	2	-1	1	1	1	1	1	2	4	1	3	1	2	2	6	3	3	4	7	4	2	4	2	5	6	-1	2	4	4	1	1	3	3	1	1	-1	-1
2015	76	1	1	2	1	14	12	6	2	1	6	3	2	-1	1	1	1	1	1	2	4	2	3	1	1	2	6	2	1	6	3	7	1	5	6	1	5	-1	2	8	4	1	2	5	5	1	1	-1	-1
2015	76	1	1	2	1	14	7	6	1	1	6	5	2	-1	1	1	1	1	1	2	4	2	3	1	1	1	3	4	1	4	3	8	4	8	6	3	1	-1	2	8	4	4	2	3	7	1	1	-1	-1
2015	76	1	1	1	1	13	4	8	1	2	8	7	1	1	1	1	1	1	1	2	5	1	3	1	2	2	6	5	1	1	1	4	4	8	5	6	1	5	1	1	1	2	2	1	7	1	1	-1	-1
2015	76	1	1	1	4	13	10	7	1	1	7	4	2	-1	1	1	1	1	1	2	3	1	3	1	2	2	6	3	8	5	1	4	3	8	1	6	1	-1	2	8	3	1	7	1	7	6	6	2	2
2015	76	1	1	1	1	13	2	8	1	1	7	4	2	-1	1	1	1	1	1	2	5	1	3	1	2	2	4	2	4	1	3	8	1	1	4	5	1	-1	2	8	1	2	1	1	1	1	1	-1	-1
2015	76	1	1	2	1	13	1	8	1	1	8	4	2	-1	1	1	1	1	1	1	5	2	3	1	2	2	6	3	1	4	5	8	3	6	5	5	5	1	1	8	1	1	2	2	4	1	1	-1	-1
2015	76	1	1	1	1	13	10	7	1	1	7	3	2	-1	1	1	1	1	1	2	3	1	3	1	2	2	5	3	8	2	4	2	4	8	1	6	1	-1	2	5	1	1	3	3	3	1	1	-1	-1
2015	76	1	1	1	1	13	1	8	1	2	7	3	2	-1	1	1	1	1	1	2	4	1	3	1	2	2	5	3	4	8	1	4	5	8	1	5	1	3	1	2	3	1	3	1	4	1	1	-1	-1
2015	76	1	1	2	1	13	10	7	1	1	6	4	1	1	1	1	1	1	1	2	4	2	3	1	2	2	6	3	1	1	1	2	1	3	1	5	6	1	1	1	2	3	1	1	7	1	1	-1	-1
2015	76	1	1	1	4	13	11	7	1	1	7	4	1	1	1	1	1	1	1	2	4	1	3	1	1	2	5	2	5	4	1	4	8	8	1	1	1	-1	2	8	8	1	4	1	5	1	1	-1	-1
2015	76	1	1	1	2	13	4	8	1	2	5	5	2	-1	1	1	1	1	1	2	3	2	3	1	2	2	4	3	1	2	1	1	8	6	1	1	1	-1	2	3	2	1	4	1	3	1	1	-1	-1
2015	76	1	1	1	1	14	11	6	1	2	7	4	2	-1	2	1	1	1	1	2	4	2	3	1	1	2	5	3	3	2	3	1	3	8	1	6	6	-1	2	3	1	1	1	4	5	6	1	2	-1
2015	76	1	1	2	4	12	7	8	1	1	7	4	2	-1	1	1	1	1	1	2	4	2	3	1	2	2	5	1	4	2	8	8	8	5	1	5	1	-1	2	2	3	1	3	3	4	1	4	-1	2
2015	76	1	1	1	4	13	3	8	1	1	7	7	2	-1	2	1	2	1	1	2	2	2	3	1	2	2	1	3	1	2	1	8	2	8	5	5	1	2	1	6	3	1	1	3	4	1	1	-1	-1
2015	76	1	1	2	4	13	7	7	1	1	8	4	2	-1	1	1	1	1	1	2	3	2	3	1	2	2	5	1	5	3	6	7	3	3	1	2	5	-1	2	6	3	1	7	7	4	1	1	-1	-1
2015	76	1	1	2	1	13	10	7	2	1	7	3	2	-1	2	1	1	1	1	2	2	2	3	1	2	2	5	1	1	1	2	2	3	1	1	5	1	-1	2	1	1	1	2	2	1	1	1	-1	-1
2015	76	1	1	1	4	12	7	8	1	1	3	5	2	-1	1	1	1	1	1	1	4	2	3	1	2	2	5	2	5	3	6	5	2	7	3	5	2	-1	2	5	4	1	2	2	5	1	1	-1	-1
2015	76	1	1	1	1	13	1	8	1	2	7	5	2	-1	1	1	1	1	1	2	4	1	3	1	1	2	5	4	8	3	5	5	5	4	5	6	4	-1	2	3	4	1	3	3	2	1	1	-1	-1
2015	76	1	1	1	1	13	10	7	1	1	7	8	2	-1	2	1	1	1	1	2	3	1	3	1	2	2	2	3	2	1	2	4	1	1	1	6	1	1	1	8	1	1	2	1	3	1	1	-1	-1
2015	76	1	1	2	1	13	4	8	1	1	7	3	2	-1	1	1	1	1	1	2	3	2	3	1	2	2	5	3	7	1	1	3	4	2	1	5	1	-1	2	2	1	1	5	1	3	1	1	-1	-1
2015	76	1	1	2	1	13	5	8	1	2	7	3	2	-1	1	1	1	1	1	2	3	1	3	1	2	2	5	3	3	1	6	4	4	2	5	5	1	-1	2	2	1	1	2	6	2	1	1	-1	-1
2015	76	1	1	1	1	12	11	8	1	1	7	4	2	-1	2	1	1	1	1	2	3	1	3	1	2	2	5	3	8	2	8	2	3	2	1	5	1	-1	3	1	1	1	6	4	2	1	1	-1	-1
2015	76	1	1	1	1	13	1	8	1	1	7	4	2	-1	1	1	1	1	1	2	4	2	4	1	2	2	4	3	4	2	4	2	3	2	4	5	1	-1	2	3	1	1	3	3	2	1	1	-1	-1
2015	76	1	1	2	1	12	6	8	1	2	3	2	2	-1	2	1	1	1	1	2	3	2	3	1	2	2	4	3	1	1	8	1	6	1	1	6	1	1	1	2	1	1	7	6	2	1	1	-1	-1
2015	76	1	1	1	1	14	1	7	1	2	7	3	2	-1	2	1	1	1	1	2	2	2	3	1	2	2	5	3	2	3	2	3	2	8	5	5	1	1	1	8	3	4	3	3	7	6	1	5	-1
2015	76	1	1	2	1	13	10	7	1	1	5	6	2	-1	1	1	1	1	1	2	3	1	3	1	2	2	5	3	3	3	8	5	3	1	1	3	1	-1	2	2	1	1	2	4	1	1	1	-1	-1
2015	76	1	1	1	4	13	2	8	1	2	7	2	2	-1	1	1	1	1	1	2	5	2	3	1	2	2	5	3	5	1	1	4	1	2	3	1	1	-1	2	4	2	1	1	1	2	1	1	-1	-1
2015	76	1	1	1	1	14	1	7	1	2	7	3	2	-1	1	1	1	1	1	2	2	2	3	1	2	2	5	5	8	2	4	2	3	3	1	1	1	-1	2	3	1	1	3	2	2	1	1	-1	-1
2015	76	1	1	1	1	13	10	7	1	1	7	4	2	-1	1	1	1	1	1	2	3	1	3	1	2	2	5	4	5	1	4	8	5	1	1	1	1	-1	2	4	2	1	2	2	1	1	1	-1	-1
2015	76	1	1	2	1	14	8	6	1	1	7	5	2	-1	2	1	1	1	1	2	4	1	4	3	2	2	5	3	7	1	6	8	4	2	1	6	3	-1	2	6	1	1	2	2	2	1	1	-1	-1
2015	76	1	1	2	3	14	10	6	1	2	7	6	2	-1	2	1	1	1	1	2	5	1	4	3	2	2	4	3	1	1	5	4	2	1	1	5	1	5	1	6	3	1	2	3	2	1	1	-1	-1
2015	76	1	1	2	1	13	11	7	1	1	7	4	2	-1	1	1	1	1	1	2	5	1	4	3	1	2	6	5	6	3	6	8	8	2	1	5	1	4	1	5	2	1	2	4	1	1	1	-1	-1
2015	76	1	1	2	4	14	3	7	1	1	4	4	2	-1	2	1	1	1	1	2	2	2	4	3	1	2	2	3	4	5	6	1	6	4	1	5	1	-1	2	4	3	1	4	4	2	1	1	-1	-1
2015	76	1	1	1	1	14	4	7	1	1	7	7	1	1	1	1	1	1	1	2	5	1	4	3	2	2	5	3	2	3	8	4	8	3	5	1	5	-1	2	2	1	2	4	3	2	1	1	-1	-1
2015	76	1	1	1	2	14	9	6	1	2	5	3	1	1	2	1	2	1	2	2	2	2	4	3	2	2	5	3	3	2	4	7	3	3	3	1	1	-1	2	4	3	2	4	3	2	3	4	2	3
2015	76	1	1	2	1	14	2	7	1	1	7	4	2	-1	1	1	1	1	1	2	3	1	4	3	2	2	5	3	8	2	6	4	5	3	1	5	1	-1	2	4	3	1	2	2	2	1	1	-1	-1
2015	76	1	1	1	3	14	7	6	1	1	7	5	2	-1	1	1	1	1	1	2	4	1	4	3	1	2	5	5	1	2	8	8	7	2	1	5	2	5	1	7	1	1	3	5	2	1	1	-1	-1
2015	76	1	1	1	1	13	11	7	1	1	7	4	2	-1	1	1	1	1	1	2	5	1	4	3	2	2	5	4	6	1	8	6	7	1	1	6	1	-1	2	5	2	2	3	3	1	1	1	-1	-1
2015	76	1	1	2	1	14	12	6	1	1	5	3	2	-1	2	1	1	1	1	2	4	1	4	3	2	2	5	3	4	1	5	6	3	5	5	5	4	-1	2	1	2	1	4	4	5	1	1	-1	-1
2015	76	1	1	2	3	13	5	7	2	1	7	4	2	-1	1	1	1	1	1	2	4	1	4	3	1	2	5	3	2	3	3	6	1	8	1	1	2	-1	3	7	2	2	2	2	4	1	1	-1	-1
2015	76	1	1	1	2	14	7	6	1	2	5	2	2	-1	1	1	1	1	1	2	5	1	4	3	1	2	6	4	4	99	1	3	1	5	5	5	1	-1	2	3	4	2	7	4	7	1	1	-1	-1
2015	76	1	1	2	4	14	12	6	1	2	5	2	2	-1	2	1	1	1	1	2	3	2	4	3	1	2	2	3	3	3	1	5	1	3	1	5	1	-1	2	4	1	1	3	1	7	1	1	-1	-1
2015	76	1	1	2	4	14	6	6	1	2	7	2	2	-1	1	1	1	1	1	2	4	1	4	3	2	2	5	4	4	1	8	2	4	1	1	5	1	5	1	1	2	1	4	7	1	1	1	-1	-1
2015	76	1	1	2	4	14	12	6	1	1	7	5	2	-1	1	1	1	1	1	2	3	1	4	3	2	2	5	3	2	4	5	7	2	7	1	3	2	-1	2	6	5	1	3	4	2	1	1	-1	-1
2015	76	1	1	2	1	14	8	6	1	1	6	4	2	-1	1	1	1	1	1	2	3	2	4	3	2	2	5	3	2	2	8	6	8	1	2	1	5	-1	2	5	2	1	3	4	1	1	1	-1	-1
2015	76	1	1	2	3	14	8	6	1	1	8	4	2	-1	2	1	1	1	1	2	3	1	4	3	2	2	4	2	1	1	8	3	1	3	2	5	6	-1	2	2	2	1	1	3	2	1	1	-1	-1
2015	76	1	1	2	1	14	10	6	1	2	8	2	2	-1	2	1	1	1	1	2	3	2	4	3	1	2	5	3	2	4	2	4	1	5	1	3	3	4	1	8	6	1	2	2	3	1	1	-1	-1
2015	76	1	1	2	1	15	11	5	1	2	7	4	2	-1	1	1	1	1	1	2	4	1	4	3	1	2	5	3	5	4	5	6	8	3	5	5	1	-1	2	3	1	1	2	2	2	1	1	-1	-1
2015	76	1	1	2	3	15	4	6	1	2	7	5	2	-1	2	1	1	1	1	2	4	1	4	3	1	2	5	1	6	1	8	7	8	7	1	6	5	-1	2	6	3	1	3	2	3	2	1	1	-1
2015	76	1	1	2	1	14	10	6	1	1	4	5	2	-1	1	1	1	1	1	2	3	1	4	3	2	2	4	3	4	3	6	3	3	5	4	1	5	-1	3	5	3	2	2	2	3	1	1	-1	-1
2015	76	1	1	1	4	13	7	7	1	1	7	7	2	-1	1	2	1	1	1	2	4	1	4	3	2	2	5	3	4	2	3	6	1	8	1	3	1	3	1	4	3	1	2	2	5	1	1	-1	-1
2015	76	1	1	1	4	15	3	6	1	2	5	3	2	-1	2	1	1	1	1	2	3	2	4	3	2	2	1	3	3	1	8	5	1	8	1	5	1	5	1	8	1	1	7	1	7	8	8	2	2
2015	76	1	1	2	1	14	1	7	1	1	6	4	2	-1	2	1	1	1	1	2	2	2	4	3	1	2	5	3	3	2	8	6	1	5	1	1	1	-1	2	4	1	1	1	4	3	1	1	-1	-1
2015	76	1	1	2	3	14	10	6	1	1	6	4	2	-1	1	1	1	1	1	2	3	1	4	3	1	2	5	3	4	1	8	3	5	1	1	6	1	-1	2	1	2	1	3	3	1	1	1	-1	-1
2015	76	1	1	2	4	15	9	5	1	1	7	5	2	-1	1	1	1	1	2	1	2	2	4	3	1	2	5	3	8	3	6	8	8	2	1	3	1	3	1	4	1	2	7	4	4	1	1	-1	-1
2015	76	1	1	2	5	14	5	7	1	2	6	4	2	-1	1	1	1	1	1	2	3	1	4	3	2	2	5	3	3	1	2	7	1	5	1	6	1	4	1	4	4	1	1	2	2	1	1	-1	-1
2015	76	1	1	2	4	14	5	7	1	1	7	6	2	-1	2	1	1	1	1	2	4	1	4	3	2	2	6	3	3	2	5	3	2	2	1	5	5	-1	2	2	2	1	2	2	1	1	1	-1	-1
2015	76	1	1	1	4	14	3	7	1	1	7	4	2	-1	1	1	1	1	1	1	3	1	4	3	2	2	6	3	5	4	4	8	1	1	1	1	1	-1	2	8	4	2	2	3	1	99	99	-1	-1
2015	76	1	1	2	1	15	7	5	1	1	7	4	2	-1	1	1	1	1	1	2	4	2	5	1	2	2	4	3	1	6	8	8	2	3	1	2	5	-1	2	8	7	1	3	4	2	2	1	1	-1
2015	76	1	1	2	1	15	2	6	1	1	7	4	2	-1	1	1	1	1	1	2	4	1	5	1	2	2	5	1	5	5	2	8	1	1	1	5	6	4	1	8	4	1	1	2	1	1	1	-1	-1
2015	76	1	1	2	1	14	6	6	1	2	7	6	2	-1	1	1	1	1	1	2	5	1	5	1	2	2	5	3	6	2	7	4	5	5	3	4	1	-1	2	1	3	1	3	3	2	4	1	1	-1
2015	76	1	1	1	4	15	2	6	1	1	7	4	2	-1	1	1	1	1	1	2	5	1	5	1	2	2	5	1	5	2	8	4	5	2	1	5	1	-1	2	8	3	1	3	4	2	1	1	-1	-1
2015	76	1	1	2	4	15	3	6	1	1	7	4	2	-1	2	1	1	1	1	1	5	1	5	1	2	2	2	4	8	2	7	3	1	1	1	5	1	-1	2	1	2	1	2	4	1	6	6	1	1
2015	76	1	1	1	4	16	6	4	1	1	7	5	2	-1	2	1	1	1	1	2	4	1	5	1	2	2	6	3	1	3	1	2	1	5	1	1	1	5	1	5	4	1	2	1	5	1	1	-1	-1
2015	76	1	1	2	4	15	3	6	1	2	7	2	2	-1	2	1	1	1	2	2	2	2	5	1	2	2	5	3	8	4	2	8	2	4	1	5	1	-1	2	5	3	1	2	2	3	1	1	-1	-1
2015	76	1	1	2	4	14	9	6	1	2	7	3	2	-1	1	1	1	1	1	2	4	1	5	1	2	2	4	3	3	4	4	4	4	5	1	4	1	-1	2	5	4	2	7	7	7	1	1	-1	-1
2015	76	1	1	2	4	15	3	6	1	1	7	5	2	-1	2	1	1	1	1	2	4	1	5	1	2	2	5	3	1	6	4	8	3	3	3	1	6	2	1	4	5	3	2	2	2	1	1	-1	-1
2015	76	1	1	1	1	14	6	6	1	1	7	3	2	-1	1	1	1	1	1	1	4	1	5	1	1	2	5	1	4	2	2	3	8	1	3	5	1	5	1	3	2	2	3	2	1	1	1	-1	-1
2015	76	1	1	1	1	15	3	6	1	1	7	4	2	-1	1	1	1	1	1	2	5	2	5	1	2	2	5	3	1	3	3	4	2	5	1	5	2	-1	2	3	4	2	2	3	2	1	1	-1	-1
2015	76	1	1	1	4	15	5	6	1	1	7	3	2	-1	1	1	1	1	1	2	5	2	5	1	2	2	5	3	8	1	3	4	5	2	3	6	2	1	1	7	2	1	5	4	2	6	6	1	1
2015	76	1	1	1	1	15	10	5	1	1	7	4	2	-1	1	1	1	1	1	2	5	1	5	1	1	2	5	3	5	1	8	2	5	3	2	2	1	4	1	1	3	1	3	4	2	1	1	-1	-1
2015	76	1	1	2	1	15	5	6	1	1	6	4	2	-1	1	1	1	1	1	2	5	1	5	1	1	2	6	3	8	1	8	2	3	1	1	6	1	-1	2	4	1	1	3	3	1	1	1	-1	-1
2015	76	1	1	2	3	15	8	5	1	2	5	6	2	-1	2	1	1	1	1	2	3	2	5	1	2	2	5	3	8	3	1	6	6	8	1	1	1	-1	2	7	4	1	3	3	4	1	1	-1	-1
2015	76	1	1	1	4	15	3	6	2	1	7	7	2	-1	1	1	1	1	1	2	4	1	5	1	2	2	5	3	4	1	7	2	1	2	5	5	1	4	1	2	1	3	2	4	1	1	1	-1	-1
2015	76	1	1	1	4	15	10	5	1	2	7	2	2	-1	1	1	1	1	1	2	3	2	5	1	2	2	5	3	5	2	5	3	3	6	3	2	1	-1	2	3	3	2	2	4	2	3	6	1	1
2015	76	1	1	2	1	16	2	5	2	1	7	6	2	-1	2	1	1	1	1	2	3	1	5	1	2	2	5	3	4	2	1	5	8	7	1	5	1	3	1	3	1	1	3	3	2	1	1	-1	-1
2015	76	1	1	2	1	15	5	6	1	1	5	7	2	-1	1	1	1	1	1	2	5	1	5	1	2	2	5	3	1	3	5	4	2	5	1	6	6	-1	2	8	6	1	2	2	2	1	1	-1	-1
2015	76	1	1	1	4	15	8	5	1	1	7	4	2	-1	1	1	1	1	1	2	2	2	5	1	2	2	5	3	5	3	1	4	3	3	1	5	1	-1	2	2	1	1	2	1	2	1	1	-1	-1
2015	76	1	1	2	1	16	7	5	1	1	7	3	2	-1	1	1	1	1	1	2	3	2	5	1	2	2	5	1	2	3	1	8	4	8	1	6	5	4	1	3	4	1	4	1	4	1	1	-1	-1
2015	76	1	1	2	4	14	11	6	1	1	7	3	2	-1	2	1	1	1	1	2	3	2	5	1	2	2	5	1	4	4	4	4	2	8	1	5	1	-1	2	4	5	1	3	4	4	1	1	-1	-1
2015	76	1	1	1	1	15	12	5	1	1	7	4	2	-1	1	1	1	1	1	2	4	1	5	1	2	2	4	3	7	3	1	8	1	3	1	1	1	1	1	3	1	1	1	1	4	1	1	-1	-1
2015	76	1	1	1	1	15	4	6	1	1	7	4	2	-1	1	1	1	1	1	2	5	1	5	1	2	2	5	3	1	1	5	4	5	3	1	6	6	5	1	1	1	1	3	3	2	5	3	1	1
2015	76	1	1	2	1	15	12	5	1	1	7	4	2	-1	2	1	1	1	1	2	5	1	5	1	2	2	2	1	2	4	2	5	3	4	5	3	3	5	1	8	5	5	5	3	5	1	1	-1	-1
2015	76	1	1	2	1	15	10	5	1	1	7	3	2	-1	1	1	1	1	1	2	4	1	5	1	1	2	5	3	2	1	1	8	1	1	1	1	5	5	1	3	3	1	1	1	1	6	6	1	1
2015	76	1	1	1	1	15	10	5	1	2	7	2	2	-1	2	1	1	1	1	2	3	1	5	1	2	2	5	3	2	2	3	3	1	3	1	5	1	-1	2	1	2	1	2	2	2	1	2	-1	1
2015	76	1	1	1	4	15	2	6	1	1	5	3	2	-1	1	1	1	1	2	2	2	2	5	1	2	2	6	3	5	1	8	6	1	3	1	5	5	-1	2	2	1	1	2	3	2	1	1	-1	-1
2015	76	1	1	2	4	16	8	4	1	2	7	4	1	1	1	1	1	1	1	2	4	2	5	1	2	2	5	3	6	6	6	6	3	1	1	2	1	-1	2	6	6	1	3	4	1	6	7	4	4
2015	76	1	1	1	1	15	12	5	1	1	7	4	2	-1	1	1	1	1	1	2	5	1	5	1	2	2	2	3	8	5	8	4	7	6	1	6	1	-1	2	5	3	1	4	6	5	5	1	2	-1
2015	76	1	1	2	1	15	11	5	1	1	7	6	2	-1	1	1	1	1	1	2	4	1	5	1	1	2	5	3	6	5	4	6	7	4	1	5	6	-1	2	6	4	2	5	3	4	1	1	-1	-1
2015	76	1	1	1	1	17	12	3	1	1	8	6	2	-1	1	1	2	1	2	2	2	2	2	3	2	2	4	4	2	4	7	3	5	1	1	6	1	4	1	2	6	2	3	7	1	1	1	-1	-1
2015	76	1	1	1	1	15	2	6	1	1	2	8	2	-1	1	2	2	2	2	1	2	2	2	3	2	2	1	1	1	3	4	1	5	3	1	1	1	-1	2	3	1	1	2	2	7	1	1	-1	-1
2015	76	1	1	2	4	12	3	9	1	1	1	5	2	-1	1	1	2	2	2	2	2	2	2	3	2	2	5	3	1	1	2	1	2	4	1	6	1	3	1	1	1	1	4	3	1	1	1	-1	-1
2015	76	1	1	1	1	15	7	5	1	1	1	4	2	-1	2	1	2	2	2	2	2	2	2	3	2	1	2	3	1	2	2	5	1	2	1	1	1	5	1	2	1	1	3	1	3	1	1	-1	-1
2015	76	1	1	1	2	12	4	9	1	1	3	8	2	-1	1	2	1	2	2	2	1	2	2	3	2	2	4	1	3	3	8	4	5	3	1	6	1	3	1	2	2	1	4	3	3	1	1	-1	-1
2015	76	1	1	1	4	16	6	3	1	1	2	8	2	-1	2	2	2	2	2	1	2	2	2	3	2	2	1	2	1	4	2	1	3	1	1	6	1	1	1	1	1	5	4	4	1	1	1	-1	-1
2015	76	1	1	1	4	12	5	9	1	1	8	4	2	-1	2	1	2	1	2	2	1	2	2	3	2	2	1	3	1	1	1	1	2	2	1	5	1	4	1	1	1	1	3	2	3	1	1	-1	-1
2015	76	1	1	1	2	12	11	10	1	1	8	6	2	-1	1	2	2	2	2	2	1	2	2	3	2	2	4	3	1	1	1	1	2	7	1	6	1	1	1	1	1	3	1	1	7	1	1	-1	-1
2015	76	1	1	2	2	12	11	8	1	1	4	9	2	-1	1	1	2	1	2	2	1	2	2	3	1	2	4	3	2	1	1	1	3	3	1	1	1	1	1	3	1	1	2	1	4	1	1	-1	-1
2015	76	1	1	1	1	13	6	7	1	1	1	5	1	1	2	1	2	1	2	2	1	2	2	3	2	2	2	2	3	2	3	2	2	1	1	6	1	4	1	1	2	3	3	3	1	3	1	1	-1
2015	76	1	1	1	3	12	3	9	1	1	8	4	2	-1	2	1	2	2	2	2	2	2	2	3	2	2	6	1	8	3	8	1	1	1	1	5	1	1	1	2	1	3	2	2	2	1	1	-1	-1
2015	76	1	1	2	4	11	6	9	1	1	2	6	2	-1	1	2	2	2	2	2	1	2	2	3	2	2	6	1	1	2	1	3	1	3	1	1	1	1	1	2	2	1	1	1	2	1	1	-1	-1
2015	76	1	1	1	4	15	4	6	2	2	6	4	2	-1	2	1	2	2	2	2	1	2	2	3	1	2	4	4	1	1	8	1	3	2	1	6	1	-1	3	1	1	2	4	3	3	1	1	-1	-1
2015	76	1	1	2	4	13	3	8	1	2	2	9	2	-1	2	2	1	1	2	2	1	2	2	3	2	2	5	3	1	3	1	7	6	5	1	6	1	1	1	4	1	5	1	3	6	1	1	-1	-1
2015	76	1	1	2	4	13	3	8	1	2	8	10	2	-1	2	1	2	1	2	1	2	2	2	3	2	2	2	3	3	3	2	4	3	3	1	5	1	4	1	3	2	1	4	4	4	2	2	1	1
2015	76	1	1	1	1	12	6	8	1	1	8	5	1	1	2	1	1	1	2	2	3	2	2	3	1	2	5	3	4	3	8	2	7	4	1	1	1	1	1	2	3	1	7	5	4	7	3	1	1
2015	76	1	1	1	1	12	1	9	1	1	8	7	2	-1	1	2	1	1	2	1	2	1	2	3	2	2	2	2	5	4	2	4	6	3	1	5	1	1	1	4	2	2	2	2	4	6	6	1	1
2015	76	1	1	1	1	13	1	8	1	1	7	5	2	-1	2	1	2	2	2	2	1	2	2	3	2	2	5	3	2	4	2	8	3	5	1	5	1	-1	2	2	1	1	3	2	2	6	6	2	1
2015	76	1	1	1	4	14	9	6	1	1	7	6	1	1	2	1	1	1	2	2	2	1	2	3	2	2	4	5	6	5	2	1	4	2	1	5	1	-1	3	2	8	1	3	3	3	8	1	1	-1
2015	76	1	1	1	1	12	2	9	1	2	4	5	2	-1	2	2	2	2	2	2	2	2	2	3	1	2	5	1	4	3	6	4	3	1	1	4	1	-1	2	1	1	1	2	3	1	6	6	1	1
2015	76	1	1	2	4	12	11	8	1	2	3	3	2	-1	2	1	2	1	2	2	2	2	2	3	2	2	4	1	2	1	4	4	7	1	1	5	1	1	1	5	1	1	4	4	3	6	7	1	1
2015	76	1	1	1	1	13	10	7	1	1	6	7	2	-1	1	1	1	1	2	1	2	1	2	3	1	2	5	3	3	1	5	4	4	6	1	1	1	4	1	8	3	1	6	4	6	1	7	-1	1
2015	76	1	1	2	1	13	12	7	1	1	4	4	2	-1	2	2	2	2	2	2	2	2	2	3	2	2	1	3	8	4	2	8	3	2	5	1	1	-1	2	2	3	1	4	2	5	1	7	-1	1
2015	76	1	1	1	4	13	4	8	1	1	1	6	2	-1	2	1	2	1	2	2	2	2	2	3	2	2	5	3	3	2	1	4	1	4	1	4	1	-1	3	1	1	3	3	2	5	2	7	2	2
2015	76	1	1	2	1	13	7	7	1	1	8	10	2	-1	2	1	1	1	2	1	3	2	2	3	2	2	5	1	1	2	3	7	4	3	1	4	1	-1	2	7	1	1	4	3	3	2	1	1	-1
2015	76	1	1	2	4	12	7	8	1	1	7	3	2	-1	2	1	1	1	2	1	3	2	2	3	2	2	5	4	6	3	8	3	8	2	1	1	1	-1	2	4	5	1	4	4	5	8	5	1	1
2015	76	1	1	2	4	16	12	4	2	2	8	5	2	-1	2	1	2	2	1	2	2	2	2	3	2	2	6	3	2	1	8	1	8	1	1	6	1	-1	2	1	1	1	7	7	2	1	1	-1	-1
2015	76	1	1	2	4	12	9	9	1	1	2	6	2	-1	2	2	1	1	2	2	2	2	2	3	2	2	4	3	3	8	6	8	8	1	1	5	1	5	1	5	1	1	5	5	2	6	6	2	2
2015	76	1	1	2	4	12	2	9	1	2	2	4	2	-1	2	1	2	2	2	2	2	2	2	3	2	2	5	5	1	2	7	7	2	7	1	1	4	-1	2	4	1	1	3	3	4	6	7	1	1
2015	76	1	1	2	2	12	12	8	2	1	8	3	2	-1	2	1	1	1	2	2	1	2	2	3	2	2	5	4	8	3	8	8	8	1	1	5	5	-1	2	4	3	1	4	4	1	7	7	1	1
2015	76	1	1	2	1	13	2	8	1	1	8	6	2	-1	2	2	1	2	2	2	3	2	2	3	2	2	6	5	4	1	8	8	2	3	1	5	1	4	1	7	2	2	2	3	4	2	1	2	-1
2015	76	1	1	1	4	12	6	8	1	2	5	4	2	-1	2	2	2	1	2	1	2	2	2	3	2	2	6	1	1	2	7	7	5	1	1	5	1	5	1	7	4	1	2	3	1	1	6	-1	1
2015	76	1	1	2	4	14	3	7	1	1	8	5	2	-1	2	2	2	1	2	2	2	2	4	1	1	2	5	3	2	1	8	6	2	3	1	5	1	-1	2	7	1	1	3	6	2	6	7	2	2
2015	76	1	1	2	4	12	6	8	1	2	7	10	2	-1	2	1	1	1	2	1	2	2	2	3	2	2	6	3	2	2	1	3	2	3	1	5	1	5	1	3	4	1	3	1	5	2	6	1	1
2015	76	1	1	2	4	12	3	9	2	2	8	10	2	-1	2	1	2	1	2	1	2	2	2	3	2	2	2	2	2	4	2	5	2	1	1	1	1	1	1	2	1	1	4	4	3	1	7	-1	1
2015	76	1	1	1	2	14	1	7	1	2	4	5	2	-1	2	1	2	2	2	2	2	2	2	3	1	2	6	4	2	5	3	6	2	1	1	5	1	-1	3	6	8	1	1	3	1	2	2	1	2
2015	76	1	1	1	1	15	12	5	1	1	8	6	2	-1	2	2	1	1	2	2	3	2	3	3	2	2	5	3	8	1	8	1	8	8	1	5	6	4	1	1	8	1	7	7	7	6	1	1	-1
2015	76	1	1	2	2	13	5	8	1	1	8	10	2	-1	2	1	2	1	2	1	4	2	2	3	1	2	6	4	2	3	1	4	8	7	5	5	5	5	1	8	5	1	2	4	3	3	1	1	-1
2015	76	1	1	2	1	13	4	8	1	2	8	3	2	-1	2	1	2	1	1	1	2	2	2	3	1	2	5	3	1	5	2	8	1	3	1	1	5	-1	2	4	1	1	3	4	6	7	7	2	1
2015	76	1	1	1	4	15	4	6	1	1	8	4	2	-1	2	1	2	1	2	2	1	2	2	3	1	2	1	4	1	1	1	8	1	2	6	1	1	5	1	4	2	1	3	3	2	1	1	-1	-1
2015	76	1	1	2	1	13	4	8	1	1	8	6	2	-1	2	1	1	1	2	1	3	2	2	3	2	2	5	3	1	4	4	8	8	4	1	2	1	4	1	6	4	1	7	3	3	1	7	-1	1
2015	76	1	1	2	4	14	10	6	1	2	8	3	2	-1	2	1	2	1	2	2	2	2	2	3	1	2	4	1	1	1	8	8	8	8	1	1	1	-1	2	8	1	1	7	3	6	1	1	-1	-1
2015	76	1	1	1	4	12	8	8	1	2	7	3	2	-1	2	1	2	1	2	2	2	2	2	3	2	2	2	3	2	1	4	5	1	1	1	4	6	-1	2	3	1	3	1	2	2	6	6	1	1
2015	76	1	1	1	4	13	3	8	1	1	2	2	2	-1	2	1	1	1	2	1	3	1	2	3	2	2	4	3	5	8	8	3	8	2	1	1	1	5	1	1	3	1	7	1	1	8	8	1	1
2015	76	1	1	2	4	14	3	7	2	2	7	5	2	-1	1	1	2	1	2	1	2	2	2	3	2	2	5	3	3	2	1	8	1	2	1	6	1	-1	2	2	2	1	2	1	7	1	6	-1	1
2015	76	1	1	2	4	14	2	7	1	2	6	2	2	-1	2	1	2	1	2	1	2	2	2	3	2	2	4	3	1	2	8	7	4	1	1	6	1	-1	2	5	1	1	2	6	3	6	6	1	1
2015	76	1	1	1	4	13	5	8	2	1	3	8	2	-1	2	1	1	1	2	1	2	2	2	3	2	2	6	3	1	1	1	2	2	1	1	1	1	4	1	1	1	1	4	1	1	1	1	-1	-1
2015	76	1	1	1	4	14	4	7	1	1	8	4	2	-1	1	1	1	1	1	1	5	1	4	1	1	2	4	4	8	8	8	2	8	3	5	5	1	-1	2	1	1	1	3	3	5	7	6	1	2
2015	76	1	1	1	4	13	12	7	1	1	2	6	2	-1	2	1	1	1	2	1	3	2	4	1	2	2	2	2	5	1	1	5	4	2	1	6	1	-1	2	3	1	1	5	1	2	8	6	1	1
2015	76	1	1	1	4	13	1	8	1	1	5	5	2	-1	1	1	1	1	2	1	4	1	4	1	2	2	4	3	4	8	4	2	7	6	1	5	6	5	1	3	2	1	4	2	4	6	6	1	1
2015	76	1	1	2	4	13	12	7	1	1	7	4	2	-1	2	2	1	1	2	2	3	2	4	1	1	2	5	3	1	3	3	4	7	1	1	2	1	4	1	2	1	1	5	7	5	7	7	2	2
2015	76	1	1	1	4	14	11	6	1	1	7	4	2	-1	2	1	1	1	2	2	1	2	4	1	1	2	5	3	1	7	3	1	2	1	1	5	2	-1	2	4	1	1	2	2	1	8	8	1	1
2015	76	1	1	1	4	13	4	8	1	2	8	5	1	1	2	2	2	2	2	2	1	2	4	1	2	2	6	1	1	6	1	8	5	1	1	1	1	-1	3	3	1	2	2	2	1	6	6	2	2
2015	76	1	1	2	4	12	8	8	1	1	4	5	2	-1	2	1	1	1	2	1	2	2	4	1	2	2	5	3	3	8	7	8	3	2	1	4	1	-1	3	2	2	1	2	4	3	6	6	2	2
2015	76	1	1	1	1	13	2	8	1	1	8	8	2	-1	2	1	1	1	2	1	3	2	4	1	2	2	4	3	2	6	7	3	1	3	1	1	1	-1	2	2	1	1	2	2	2	5	6	2	2
2015	76	1	1	2	4	13	12	7	1	1	5	6	2	-1	2	2	1	1	2	2	1	2	4	1	2	2	5	1	6	5	3	8	5	1	1	5	4	-1	2	8	1	2	2	2	6	7	8	1	1
2015	76	1	1	1	4	13	6	7	1	2	3	2	2	-1	2	1	1	1	2	2	2	2	4	1	1	2	5	2	4	1	6	6	1	1	1	6	1	-1	2	8	1	1	2	2	2	6	6	1	1
2015	76	1	1	1	5	16	6	5	2	2	5	8	1	1	1	2	2	1	2	2	2	2	4	1	2	2	6	3	2	1	2	3	1	2	1	5	1	-1	2	1	1	1	4	2	4	1	7	-1	2
2015	76	1	1	1	4	14	1	7	1	1	5	3	2	-1	2	1	1	2	2	1	2	2	4	1	2	2	5	3	3	5	3	4	6	8	1	2	6	-1	3	5	4	3	3	3	4	6	4	1	1
2015	76	1	1	1	4	16	1	5	2	1	2	3	2	-1	2	1	1	1	2	1	2	1	4	1	2	2	5	3	8	8	8	7	8	7	2	1	5	-1	2	6	7	1	6	7	5	6	7	1	1
2015	76	1	1	1	4	13	8	7	1	2	8	3	2	-1	2	1	1	2	2	2	2	2	4	1	1	2	2	3	1	1	8	4	2	2	1	5	1	5	1	4	1	1	2	5	7	1	8	-1	2
2015	76	1	1	2	1	13	2	8	1	1	7	5	2	-1	2	1	1	1	1	2	3	2	4	1	1	2	5	1	4	1	8	3	8	1	1	5	1	5	1	3	1	1	3	4	2	1	5	-1	2
2015	76	1	1	2	1	13	3	8	1	1	2	3	2	-1	2	1	2	1	2	1	3	2	4	1	2	2	3	3	2	5	3	8	4	6	2	6	1	5	1	3	2	1	3	3	3	6	1	1	-1
2015	76	1	1	1	4	14	11	6	1	1	7	4	2	-1	2	1	1	1	2	1	3	2	4	1	2	2	5	3	3	8	8	7	5	8	1	6	1	-1	2	8	6	2	7	7	7	8	6	1	2
2015	76	1	1	2	1	13	2	8	1	2	4	6	2	-1	2	2	2	1	2	1	2	2	4	1	2	2	5	3	3	2	1	4	5	1	4	4	1	4	1	3	1	1	7	3	2	6	6	1	1
2015	76	1	1	1	1	15	2	6	1	2	8	8	2	-1	2	1	2	1	2	1	3	2	4	1	2	2	6	5	3	4	1	8	2	2	1	1	1	4	1	2	1	2	2	2	3	1	6	-1	7
2015	76	1	1	2	4	13	8	7	1	1	2	6	2	-1	2	2	2	1	2	2	1	2	4	1	2	2	5	3	1	6	7	5	3	1	2	6	3	-1	3	3	6	2	3	4	5	6	6	4	4
2015	76	1	1	2	1	13	8	7	1	1	7	4	2	-1	2	1	1	1	2	2	1	2	4	1	2	2	6	3	1	1	1	4	1	6	1	5	5	5	1	7	1	1	2	2	3	6	6	1	1
2015	76	1	1	1	4	14	11	6	2	2	4	2	2	-1	2	1	2	1	2	2	3	2	4	1	2	2	5	3	1	2	4	6	1	6	4	5	1	-1	2	4	1	2	2	4	7	8	4	1	1
2015	76	1	1	1	4	14	9	6	1	1	5	5	2	-1	1	1	1	1	2	1	3	1	4	1	2	2	5	1	8	8	8	1	1	2	1	4	6	4	1	2	2	1	3	3	2	8	7	1	1
2015	76	1	1	2	4	14	11	6	1	1	8	7	2	-1	2	1	1	1	2	2	1	2	4	1	2	2	5	3	4	3	4	5	3	3	1	5	1	-1	2	3	2	3	2	5	7	3	6	2	2
2015	76	1	1	1	4	14	4	7	1	1	3	5	2	-1	2	1	2	1	2	2	2	2	4	1	1	2	4	3	4	3	4	2	2	2	1	6	1	2	1	1	1	1	1	4	1	1	1	-1	-1
2015	76	1	1	2	4	15	12	5	1	1	8	6	2	-1	2	2	2	1	2	2	2	2	4	1	1	2	4	3	2	5	5	6	3	4	1	5	1	4	1	2	1	1	3	5	5	6	6	1	1
2015	76	1	1	2	4	14	10	6	1	1	8	8	2	-1	2	2	2	1	2	2	2	2	4	1	2	2	5	3	1	4	8	8	4	4	1	1	5	5	1	7	1	1	4	4	2	6	6	4	5
2015	76	1	1	1	4	15	3	6	1	1	5	4	1	1	1	1	1	1	2	1	3	2	4	1	1	2	4	3	2	5	6	8	5	2	1	5	1	-1	2	5	1	1	3	5	7	1	1	-1	-1
2015	76	1	1	2	4	13	11	7	1	1	2	4	2	-1	2	1	1	1	2	2	2	2	4	1	2	2	4	3	3	1	6	4	8	1	1	6	1	-1	3	2	1	1	4	3	1	6	6	1	1
2015	76	1	1	1	1	15	4	6	1	2	8	2	2	-1	2	1	2	1	2	2	2	2	4	1	2	2	6	3	8	1	8	4	2	3	1	6	1	-1	3	3	1	1	6	7	4	8	8	1	1
2015	76	1	1	2	4	13	4	8	1	1	7	3	2	-1	2	2	1	1	2	1	2	2	4	1	2	2	5	1	2	4	4	2	4	4	1	5	1	-1	2	2	1	1	3	3	4	2	6	1	2
2015	76	1	1	2	4	13	12	7	1	2	5	4	2	-1	2	2	1	1	2	2	2	2	4	1	2	2	5	3	4	4	8	2	8	6	1	5	1	-1	2	3	4	1	7	7	6	3	3	1	2
2015	76	1	1	1	2	13	5	8	1	2	6	5	2	-1	2	1	2	1	2	2	4	2	4	1	2	2	5	1	4	4	2	8	5	4	1	5	1	5	1	7	4	2	3	3	3	6	6	1	1
2015	76	1	1	1	4	13	5	8	1	1	7	4	2	-1	2	1	1	2	2	1	2	2	4	3	2	2	5	3	4	1	2	2	4	3	1	6	1	1	1	4	1	1	4	2	2	1	1	-1	-1
2015	76	1	1	2	4	14	11	6	1	2	3	4	2	-1	2	1	2	1	2	2	2	2	4	3	2	2	4	1	3	8	1	8	2	8	1	5	1	4	1	8	1	1	5	3	5	6	6	1	1
2015	76	1	1	2	1	15	8	5	1	1	1	8	2	-1	2	1	2	1	2	1	1	2	4	3	1	2	5	3	8	8	1	8	8	8	1	6	1	5	1	8	1	1	5	1	7	6	6	2	3
2015	76	1	1	2	4	13	1	8	1	1	5	3	2	-1	2	1	1	1	2	1	2	1	4	3	2	2	4	1	2	8	3	7	3	2	1	5	1	4	1	8	1	1	3	3	4	8	8	1	1
2015	76	1	1	1	4	15	12	5	1	2	5	10	2	-1	2	2	2	2	2	2	2	2	4	3	2	2	2	4	2	4	8	2	8	8	1	5	1	1	1	4	1	1	7	7	6	6	6	1	1
2015	76	1	1	2	2	14	1	7	1	1	2	5	2	-1	2	2	1	1	2	1	1	2	4	3	1	2	1	1	8	1	5	1	7	6	1	1	1	1	1	7	3	1	3	3	3	6	5	3	3
2015	76	1	1	1	4	16	2	5	1	1	2	8	2	-1	1	1	2	1	2	2	2	2	3	3	2	1	4	3	3	2	2	4	2	2	5	1	1	-1	2	1	1	1	3	4	4	6	6	3	3
2015	76	1	1	2	5	14	2	7	1	2	8	6	2	-1	2	1	2	2	2	1	2	2	4	3	2	2	6	5	1	1	2	1	1	2	1	5	1	-1	3	2	1	2	2	2	2	2	1	1	-1
2015	76	1	1	1	1	14	12	6	1	1	8	5	2	-1	2	2	2	2	2	2	2	2	4	3	2	2	6	1	4	1	3	3	8	2	1	5	1	1	1	1	1	1	3	2	2	6	6	1	1
2015	76	1	1	2	4	14	12	6	2	1	5	5	2	-1	2	1	1	1	2	1	2	2	4	3	2	2	5	3	3	4	8	3	2	8	1	5	1	4	1	2	1	1	4	2	7	7	7	1	1
2015	76	1	1	2	4	13	10	7	1	1	4	3	2	-1	2	1	1	1	1	2	3	1	4	3	2	2	5	3	3	5	1	8	3	2	1	5	1	4	1	4	1	1	7	1	7	2	1	1	-1
2015	76	1	1	1	4	14	4	7	1	1	7	3	2	-1	2	1	1	1	1	1	3	1	4	3	2	2	5	3	4	3	5	4	5	4	3	2	1	1	1	4	1	1	4	3	2	6	6	1	1
2015	76	1	1	2	4	14	11	6	1	1	5	6	2	-1	2	1	2	1	2	2	2	2	4	3	1	2	5	3	3	1	4	1	3	1	1	5	1	4	1	3	2	2	1	3	1	1	1	-1	-1
2015	76	1	1	2	2	14	10	6	1	1	5	6	2	-1	2	1	1	1	1	1	3	1	4	3	1	2	5	3	6	3	8	6	7	4	5	5	1	4	1	6	7	1	7	7	7	1	1	-1	-1
2015	76	1	1	2	3	15	11	5	2	2	1	3	1	1	2	1	2	1	2	2	2	2	1	3	1	1	4	3	4	8	8	6	3	8	1	2	1	-1	2	4	2	1	5	5	7	8	1	2	-1
2015	76	1	1	1	2	14	11	6	1	1	7	5	1	1	1	1	1	1	2	2	3	2	1	3	1	2	2	1	4	2	4	8	5	7	1	6	1	2	1	2	2	1	7	3	6	7	6	3	2
2015	76	1	1	1	1	11	3	10	1	1	5	4	2	-1	2	1	1	1	2	1	3	2	1	3	1	2	2	1	2	99	5	2	7	2	1	2	1	2	1	2	2	1	3	7	3	2	1	1	-1
2015	76	1	1	1	2	14	4	8	1	1	2	5	2	-1	2	1	2	2	2	2	2	2	1	3	2	2	6	1	4	4	1	1	2	2	1	6	1	5	1	1	1	1	5	1	4	1	1	-1	-1
2015	76	1	1	1	2	12	6	8	2	1	8	7	2	-1	2	1	2	2	2	1	2	2	1	3	1	2	6	3	2	8	1	8	1	2	1	1	1	-1	2	8	1	1	3	1	3	8	2	1	1
2015	76	1	1	2	2	14	7	6	1	2	1	2	2	-1	1	2	1	1	1	1	2	1	1	1	1	1	2	4	1	2	2	2	1	2	1	2	1	1	1	1	3	1	3	3	3	2	2	1	1
2015	76	1	1	2	4	11	3	10	2	2	7	4	2	-1	2	1	1	1	2	2	2	2	1	3	2	2	3	3	1	2	8	1	6	2	1	6	1	4	1	1	1	1	7	5	3	6	6	2	2
2015	76	1	1	2	1	12	2	8	1	2	1	6	1	2	1	1	2	2	2	2	2	2	1	3	1	1	1	3	8	1	8	8	8	8	1	1	1	-1	2	8	2	1	7	7	7	2	1	1	-1
2015	76	1	1	1	2	13	6	10	1	1	7	10	1	1	1	1	1	1	1	1	2	1	3	3	1	1	6	2	6	6	6	6	6	6	1	1	1	1	1	8	8	5	4	3	3	8	2	5	5
2015	76	1	1	2	1	12	4	9	2	1	3	4	2	-1	2	1	1	1	2	1	3	1	2	3	1	1	1	2	2	8	6	1	1	8	1	6	1	-1	2	8	6	1	1	1	2	1	1	-1	-1
2015	76	1	1	1	2	14	11	6	1	1	2	6	2	-1	1	1	2	1	2	1	2	2	1	1	1	1	2	1	8	7	4	2	8	8	1	1	1	4	1	3	2	5	7	7	3	2	2	7	7
2015	76	1	1	1	4	11	9	9	1	1	4	5	2	-1	1	1	2	1	2	2	2	2	1	3	1	1	1	2	3	1	2	2	3	4	1	1	1	1	1	1	1	1	3	3	5	1	1	-1	-1
2015	76	1	1	2	4	13	1	8	2	1	1	3	1	2	2	2	2	2	2	2	2	2	1	3	2	2	1	4	1	1	1	7	1	1	6	1	1	3	1	1	1	1	6	3	1	8	8	1	1
2015	76	1	1	2	2	12	7	8	2	2	8	5	2	-1	2	1	2	1	2	2	2	2	1	3	1	1	2	4	2	1	3	5	2	3	1	5	1	-1	2	1	1	2	1	1	2	1	1	-1	-1
2015	76	1	1	1	1	16	8	5	1	1	2	6	2	-1	2	1	1	2	2	2	2	2	1	3	2	2	1	3	2	2	3	1	5	5	1	2	1	-1	2	4	1	1	5	2	3	4	3	1	5
2015	76	1	1	2	1	16	6	4	1	1	5	7	2	-1	2	1	1	1	2	1	2	2	1	3	1	1	2	4	2	3	8	3	8	8	1	6	1	5	1	3	6	1	7	4	7	2	2	1	1
2015	76	1	1	2	5	13	6	7	2	2	3	5	2	-1	2	2	2	1	1	1	2	2	1	3	1	2	6	2	2	1	8	1	1	1	1	1	1	-1	2	1	1	1	2	2	1	8	1	1	-1
2015	76	1	1	1	5	14	7	6	1	1	6	6	2	-1	2	2	2	1	2	2	3	2	5	3	1	2	5	3	3	2	3	3	8	1	1	6	1	-1	3	1	1	1	5	6	1	7	7	1	1
2015	76	1	1	1	4	15	12	5	1	1	5	3	2	-1	2	1	1	2	2	1	2	2	5	3	2	2	5	3	3	3	6	1	2	2	1	6	1	-1	2	1	5	1	1	2	2	8	8	1	1
2015	76	1	1	2	2	19	10	10	1	2	3	6	1	2	2	1	2	1	2	2	2	2	6	4	1	2	5	4	1	1	8	1	8	1	5	6	1	-1	2	1	1	1	7	1	1	2	2	1	1
2015	76	1	1	1	5	17	12	3	1	1	2	8	2	-1	2	1	2	1	2	2	2	2	5	3	2	2	5	3	1	1	2	2	1	2	1	6	5	-1	2	1	1	2	2	2	1	7	7	1	1
2015	76	1	1	2	4	14	8	6	1	2	5	4	2	-1	2	1	2	1	2	2	2	2	5	3	1	2	6	3	4	2	5	3	4	3	5	5	1	-1	2	3	3	1	7	7	4	6	6	1	1
2015	76	1	1	2	4	16	9	4	2	2	4	2	2	-1	2	1	2	2	2	2	2	2	5	3	2	2	5	3	1	3	5	4	4	2	1	6	1	-1	2	4	2	1	4	3	2	7	7	1	1
2015	76	1	1	1	3	15	1	6	2	1	3	7	1	1	2	1	2	2	2	1	2	2	5	3	2	2	5	3	7	3	2	2	3	2	1	4	1	2	1	4	1	2	2	2	2	6	6	1	1
2015	76	1	1	2	4	19	1	1	1	1	2	5	2	-1	2	1	1	2	2	2	1	2	5	3	2	2	4	3	1	1	8	1	2	6	1	6	5	-1	2	1	1	3	2	2	2	2	1	3	-1
2015	76	1	1	2	4	16	7	4	1	1	3	5	2	-1	2	1	1	1	2	1	2	2	5	3	1	2	5	3	4	3	7	4	6	7	5	1	1	-1	2	3	2	1	4	3	4	1	1	-1	-1
2015	76	1	1	1	4	16	10	4	1	2	8	5	2	-1	2	1	2	2	2	2	2	2	5	3	2	2	5	1	6	5	8	1	6	5	1	1	1	-1	2	7	4	1	6	7	3	8	2	1	1
2015	76	1	1	2	3	19	9	1	1	1	8	7	2	-1	2	2	1	1	2	2	2	2	5	3	1	2	5	4	2	7	2	7	2	3	6	1	1	-1	2	7	7	1	6	3	3	2	2	1	1
2015	76	1	1	2	2	17	8	3	1	2	2	5	2	-1	2	1	2	2	2	2	1	2	5	3	1	1	5	4	8	1	8	8	4	1	1	6	1	-1	2	6	3	1	7	7	1	6	6	2	2
2015	76	1	1	1	4	18	8	2	2	2	5	3	1	1	1	1	2	1	2	1	3	2	5	3	1	1	2	3	1	3	1	2	2	1	6	1	1	-1	2	3	2	1	2	1	4	1	1	-1	-1
2015	76	1	1	2	4	16	1	5	1	1	7	6	2	-1	1	1	1	1	2	1	2	2	5	3	2	2	5	3	1	3	1	8	5	5	1	6	1	-1	2	4	1	1	3	2	3	1	1	-1	-1
2015	76	1	1	1	1	15	12	5	1	1	3	6	2	-1	2	1	2	2	1	2	2	2	1	3	2	2	6	1	2	4	8	2	4	1	1	6	1	5	1	1	1	1	3	3	6	1	6	-1	1
2015	76	1	1	1	1	14	2	7	1	1	4	6	2	-1	2	2	2	1	2	1	2	2	5	3	2	2	5	4	4	6	5	3	3	1	1	5	1	-1	2	1	1	1	4	6	1	8	8	1	2
2015	76	1	1	2	3	15	2	6	1	1	2	6	2	-1	2	1	2	1	2	1	2	2	5	3	1	2	5	3	5	2	5	2	2	2	1	6	1	-1	2	4	1	1	4	4	3	7	7	2	2
2015	76	1	1	2	4	15	6	5	1	1	7	4	1	1	2	1	1	1	2	2	2	2	5	3	2	2	5	3	2	1	4	1	1	3	1	1	1	-1	2	1	1	1	2	7	2	1	1	-1	-1
2015	76	1	1	2	4	14	4	7	1	1	4	7	2	-1	2	1	2	2	2	1	2	2	5	3	2	2	5	3	1	1	1	1	8	1	1	6	1	-1	2	1	1	1	3	1	1	6	6	2	3
2015	76	1	1	1	2	13	10	8	1	2	3	4	1	1	2	2	1	2	2	2	2	2	1	3	1	2	3	3	5	2	8	8	8	8	1	6	1	-1	2	1	3	2	7	2	5	8	8	1	1
2015	76	1	1	1	4	11	2	10	1	1	8	4	2	-1	2	1	2	2	2	2	2	2	1	1	1	2	6	5	99	1	2	3	4	3	1	5	1	2	1	2	1	1	1	1	99	6	5	99	99
2015	76	1	1	2	4	11	9	9	1	1	2	4	2	-1	1	2	1	2	2	2	3	2	1	1	2	1	1	1	7	2	6	3	4	3	1	6	1	1	1	3	1	1	3	4	3	4	1	1	-1
2015	76	1	1	2	4	11	9	9	1	1	3	5	2	-1	1	1	1	1	2	1	2	2	1	1	2	2	5	4	8	4	4	8	5	2	5	1	5	1	1	2	2	3	7	2	1	1	1	-1	-1
2015	76	1	1	2	4	12	6	9	1	1	2	4	2	-1	1	1	1	1	2	2	2	2	1	1	1	2	3	4	5	8	1	4	4	8	1	1	1	5	1	8	8	1	4	1	7	1	1	-1	-1
2015	76	1	1	2	2	12	5	9	1	2	5	9	2	-1	2	2	2	2	2	1	5	2	1	1	2	2	5	1	3	2	2	7	8	7	1	1	1	4	1	1	2	1	5	2	2	6	6	3	3
2015	76	1	1	1	3	11	3	10	2	1	2	3	2	-1	2	1	1	1	1	1	2	2	1	1	2	1	2	1	4	8	3	6	7	2	1	3	1	3	1	2	3	1	3	7	6	1	4	-1	2
2015	76	1	1	2	4	15	6	6	1	1	7	7	2	-1	2	1	1	1	1	2	4	1	1	1	1	1	4	1	8	2	4	8	4	8	1	1	5	1	1	5	6	1	2	7	7	8	8	7	7
2015	76	1	1	1	3	12	3	9	1	1	7	6	2	-1	1	2	1	1	1	2	2	2	2	1	2	1	6	1	3	1	2	1	2	2	1	1	2	-1	3	1	1	3	3	3	1	2	2	2	2
2015	76	1	1	2	4	14	6	7	1	2	1	3	2	-1	2	1	2	2	2	2	2	2	1	1	2	2	6	5	8	2	8	8	8	8	1	1	1	-1	3	8	1	1	7	4	7	1	1	-1	-1
2015	76	1	1	2	4	11	12	10	1	1	8	9	2	-1	2	2	2	1	2	2	3	2	1	1	2	2	2	1	8	1	8	8	8	4	1	5	1	1	1	3	3	1	7	7	5	7	1	2	-1
2015	76	1	1	2	1	11	11	9	1	2	1	4	2	-1	2	1	2	1	2	2	2	2	1	1	2	2	6	5	4	2	8	4	3	2	1	5	1	4	1	5	1	1	5	4	3	6	6	2	2
2015	76	1	1	2	1	11	10	9	1	2	8	9	2	-1	2	1	1	2	2	2	3	2	1	1	2	2	6	5	8	1	1	1	1	1	1	6	1	5	1	1	1	1	1	1	2	99	1	-1	-1
2015	76	1	1	1	4	11	9	9	1	1	8	4	2	-1	1	1	1	2	2	2	2	2	1	1	2	2	6	1	2	3	1	4	2	3	1	1	1	5	1	2	1	3	3	1	6	6	6	4	4
2015	76	1	1	1	4	13	10	7	2	1	8	6	2	-1	1	2	1	1	2	2	2	2	1	1	2	2	4	2	8	2	1	2	1	1	1	5	1	4	1	1	1	4	2	1	2	2	1	99	-1
2015	76	1	1	2	4	12	8	8	1	1	5	6	2	-1	1	1	1	1	2	2	2	2	1	1	2	2	5	3	1	8	1	7	1	5	1	1	1	1	1	1	1	4	1	1	3	1	1	-1	-1
2015	76	1	1	1	4	11	11	9	1	1	8	4	2	-1	1	2	1	1	2	1	2	2	1	1	2	1	4	4	1	1	1	4	1	3	1	5	1	5	1	2	1	1	1	1	4	6	6	1	1
2015	76	1	1	1	2	11	3	10	1	2	3	3	2	-1	2	2	1	1	2	2	2	2	1	1	2	2	5	2	3	2	8	3	4	1	1	2	1	5	1	1	1	3	5	7	1	7	6	4	6
2015	76	1	1	2	1	11	9	9	2	1	8	4	1	1	2	1	2	1	2	2	2	2	1	1	1	2	6	1	1	1	2	8	1	2	1	5	1	1	1	7	1	1	1	1	1	6	6	1	1
2015	76	1	1	2	1	11	3	10	2	2	8	4	2	-1	1	1	2	1	2	2	2	2	1	1	2	2	6	1	5	1	1	2	8	2	1	6	1	5	1	3	1	1	2	2	3	7	8	1	2
2015	76	1	1	2	4	12	6	9	1	2	5	6	2	-1	2	1	1	2	2	2	3	2	1	1	2	2	1	3	6	2	6	1	8	1	6	1	1	5	1	2	4	1	7	5	4	7	6	4	4
2015	76	1	1	2	4	11	12	9	1	2	4	6	2	-1	2	1	2	1	1	1	2	2	1	1	1	2	1	1	4	8	3	8	8	6	1	1	6	-1	2	7	7	1	3	3	3	7	1	2	-1
2015	76	1	1	2	1	14	4	7	2	2	2	4	2	-1	2	1	2	2	2	2	2	2	1	1	1	2	1	1	8	1	8	8	8	5	1	1	1	-1	3	8	1	1	2	7	1	6	6	4	4
2015	76	1	1	1	1	13	4	9	1	1	8	6	1	2	1	1	1	1	1	1	4	1	1	1	1	2	6	5	1	1	1	1	1	1	1	6	1	5	1	2	6	1	3	3	3	2	6	2	2
2015	76	1	1	2	4	11	2	10	1	1	5	3	2	-1	2	1	2	1	2	2	4	2	1	1	1	2	6	3	5	3	8	3	7	5	1	5	1	4	1	5	3	1	6	4	3	1	1	-1	-1
2015	76	1	1	2	4	19	9	1	2	2	3	2	1	1	2	1	2	1	2	1	2	2	6	4	2	2	5	3	2	1	2	1	8	2	1	5	1	5	1	1	1	1	3	3	3	2	1	1	-1
2015	76	1	1	1	4	18	11	2	1	1	3	5	2	-1	2	1	2	2	2	2	2	2	6	4	2	2	2	3	4	1	2	1	3	3	1	6	1	-1	2	1	1	1	4	2	6	6	6	3	3
2015	76	1	1	1	4	18	8	2	1	1	4	4	2	-1	2	1	2	1	2	2	1	2	6	4	2	2	3	3	6	4	1	8	2	5	1	5	1	4	1	3	1	2	2	2	4	7	7	3	3
2015	76	1	1	2	4	19	12	1	1	2	2	4	2	-1	1	1	1	1	2	1	3	2	6	4	2	2	5	3	3	1	8	1	8	1	1	6	1	5	1	1	1	2	7	7	1	1	8	-1	3
2015	76	1	1	2	2	19	11	1	2	2	5	4	2	-1	2	2	2	2	2	2	2	2	6	4	2	2	6	3	8	8	3	8	8	2	6	5	1	-1	2	7	1	1	2	2	2	1	1	-1	-1
2015	76	1	1	1	1	18	12	2	1	2	5	3	2	-1	2	1	1	1	2	2	2	2	6	4	2	2	5	3	1	4	2	5	3	6	4	3	1	5	1	3	1	2	5	5	5	7	7	1	1
2015	76	1	1	1	4	18	8	2	1	2	8	4	2	-1	2	2	2	2	2	2	2	2	6	4	2	2	4	3	5	1	5	1	4	3	1	6	1	2	1	3	1	1	3	5	3	6	6	5	5
2015	76	1	1	2	4	19	9	1	2	2	1	2	2	-1	2	1	2	1	2	2	2	2	6	4	2	2	5	3	8	1	1	1	1	2	6	6	1	1	1	1	1	1	1	1	2	1	8	-1	4
2015	76	1	1	1	4	19	9	1	1	2	4	8	2	-1	2	1	2	2	2	1	2	2	6	4	2	2	6	3	8	3	2	6	2	3	5	6	5	4	1	6	1	1	3	5	4	7	1	2	-1
2015	76	1	1	2	4	17	12	3	2	2	2	1	2	-1	2	1	2	2	2	2	2	2	6	4	2	2	5	3	3	8	4	3	3	4	1	5	1	-1	2	3	3	3	3	3	3	8	8	2	2
2015	76	1	1	2	4	19	7	1	2	2	2	3	1	1	2	1	2	2	2	2	1	2	6	4	2	2	5	3	4	2	3	1	3	3	1	2	1	-1	2	2	2	1	3	3	4	6	6	3	3
2015	76	1	1	1	1	19	6	2	2	2	8	5	1	1	2	1	1	2	1	2	4	2	6	4	2	2	4	3	6	3	3	1	4	6	4	6	1	-1	3	2	1	1	3	1	3	6	6	1	1
2015	76	1	1	2	4	18	11	2	1	2	2	4	2	-1	2	1	1	1	2	2	2	2	6	4	2	2	2	1	1	1	1	2	8	8	1	1	1	-1	2	8	8	3	7	1	7	1	1	-1	-1
2015	76	1	1	1	4	19	5	2	1	2	7	5	1	1	2	1	2	2	2	1	2	2	6	4	1	2	5	3	5	1	6	1	1	4	5	5	1	-1	2	1	1	1	5	7	7	6	6	3	3
2015	76	1	1	2	1	19	4	1	2	2	3	3	2	-1	2	1	2	2	2	2	2	2	6	4	2	2	5	3	8	2	2	8	8	5	6	6	1	-1	2	8	1	2	7	7	7	8	8	7	7
2015	76	1	1	1	4	19	8	1	1	2	2	3	2	-1	2	1	2	2	2	2	2	2	6	4	2	2	4	3	6	4	5	7	5	6	1	1	1	-1	2	5	3	1	7	6	6	6	7	5	5
2015	76	1	1	2	4	18	8	2	2	1	1	7	2	-1	2	1	2	2	2	2	1	2	6	4	1	2	3	3	1	1	1	2	1	1	6	1	1	1	1	1	1	1	3	1	2	1	1	-1	-1
2015	76	1	1	1	2	19	7	1	2	2	8	7	1	1	2	1	2	2	2	2	2	2	6	4	2	2	4	4	3	1	3	5	2	1	6	6	1	-1	2	6	1	1	6	5	3	6	1	1	-1
2015	76	1	1	1	4	19	3	2	1	2	3	4	1	1	2	1	2	2	2	1	2	2	6	4	2	2	5	4	8	4	8	4	4	8	1	1	1	-1	2	8	1	1	3	3	4	1	4	-1	3
2015	76	1	1	1	4	17	7	3	2	2	2	3	2	-1	2	1	2	2	2	1	2	2	6	4	2	2	5	3	3	4	2	3	2	5	6	4	1	5	1	3	3	1	2	2	2	1	1	-1	-1
2015	76	1	1	1	4	19	1	1	2	2	1	3	1	1	1	1	2	2	2	2	2	2	6	4	2	1	4	3	4	4	5	3	3	2	6	5	1	-1	2	2	1	1	3	3	2	1	1	-1	-1
2015	76	1	1	2	1	16	9	4	2	2	2	4	1	1	1	1	1	1	2	2	4	2	6	3	2	2	5	3	8	4	1	8	2	7	6	1	1	5	1	6	4	3	3	4	5	6	6	3	3
2015	76	1	1	2	4	16	12	4	1	1	4	4	2	-1	2	2	2	2	2	2	2	2	6	3	2	2	4	3	5	3	1	7	5	2	1	1	1	-1	2	4	1	3	2	7	7	8	8	2	2
2015	76	1	1	1	2	15	10	5	1	1	7	4	2	-1	2	2	1	1	2	2	2	2	6	3	2	2	4	3	5	1	8	5	6	2	5	6	1	-1	2	4	2	2	2	2	3	1	1	-1	-1
2015	76	1	1	1	4	16	3	5	2	2	8	6	2	-1	2	2	2	1	2	1	3	2	6	3	2	2	4	3	8	1	5	2	2	2	6	6	1	4	1	3	1	3	6	4	1	8	8	1	1
2015	76	1	1	1	4	16	3	5	1	1	3	4	2	-1	2	1	1	2	2	2	2	2	6	3	2	2	5	3	4	2	1	2	2	4	1	1	1	-1	3	3	1	1	2	1	4	8	1	1	-1
2015	76	1	1	1	5	17	11	3	1	1	5	4	2	-1	1	2	1	2	2	2	3	2	6	3	2	2	5	3	5	3	6	4	2	1	1	5	1	-1	2	4	1	2	3	3	2	6	6	1	1
2015	76	1	1	1	2	16	7	4	1	2	2	4	1	1	2	1	1	2	2	2	2	2	6	3	1	2	4	3	5	3	5	3	4	4	1	5	1	4	1	4	3	2	4	5	6	6	6	1	1
2015	76	1	1	1	1	17	12	3	1	1	8	4	2	-1	2	2	2	2	2	2	2	2	6	3	2	2	4	3	7	1	2	4	3	1	5	6	1	4	1	2	1	1	2	2	1	6	6	1	1
2015	76	1	1	1	4	15	5	6	1	1	4	4	2	-1	2	1	2	2	2	2	2	2	6	3	2	2	6	5	8	2	7	1	5	5	1	5	1	4	1	1	1	1	4	3	5	6	6	1	1
2015	76	1	1	2	4	15	10	5	1	2	2	3	1	1	2	1	2	1	2	2	2	2	6	3	2	2	2	3	4	3	1	3	3	8	5	1	5	-1	2	7	3	1	4	4	4	3	1	1	-1
2015	76	1	1	1	4	17	6	3	1	2	3	5	2	-1	1	1	1	1	2	1	2	2	6	3	2	2	2	4	8	1	1	8	2	2	6	1	1	5	1	1	2	3	4	4	5	1	6	-1	2
2015	76	1	1	1	4	16	8	4	2	2	3	6	1	1	2	1	1	1	2	2	2	2	6	3	2	2	5	3	3	2	4	5	4	3	3	5	5	-1	2	4	2	2	4	4	3	7	7	1	1
2015	76	1	1	1	4	17	10	3	1	1	4	6	2	-1	2	2	2	2	2	2	2	2	6	3	2	2	4	3	6	4	1	3	8	2	1	1	1	4	1	2	1	1	3	1	5	8	8	1	1
2015	76	1	1	1	4	15	12	5	1	1	7	4	2	-1	2	1	2	1	2	2	2	2	6	3	2	2	5	3	6	2	3	5	6	1	5	3	1	-1	2	5	1	2	2	2	1	6	6	1	1
2015	76	1	1	1	4	15	12	5	1	1	3	4	2	-1	2	1	2	1	2	2	2	2	6	3	2	2	4	5	6	1	4	1	5	4	1	6	1	5	1	3	1	1	4	4	5	6	6	2	2
2015	76	1	1	1	2	15	1	6	1	2	5	4	2	-1	2	2	1	2	2	2	2	2	6	3	2	2	4	2	4	1	8	2	2	2	1	5	1	5	1	4	1	1	3	3	3	6	6	1	1
2015	76	1	1	1	1	15	7	5	1	1	5	4	2	-1	2	1	1	1	2	2	3	2	6	3	2	2	2	4	8	2	4	2	3	3	1	5	1	4	1	2	2	1	3	4	4	6	6	1	1
2015	76	1	1	1	4	15	7	5	1	2	4	5	2	-1	2	2	2	2	2	1	2	2	6	3	2	2	3	3	3	1	3	4	3	3	4	6	2	-1	2	2	1	2	3	2	2	6	1	1	-1
2015	76	1	1	2	4	17	7	3	2	2	2	3	2	-1	2	1	2	1	2	2	3	2	6	3	2	2	5	3	4	1	2	3	3	4	5	6	1	-1	3	2	1	1	2	2	2	6	7	1	1
2015	76	1	1	2	1	15	6	5	1	2	5	3	2	-1	2	1	2	1	2	1	2	2	6	3	2	2	4	3	3	2	6	4	5	2	1	1	1	-1	2	4	1	1	4	4	2	6	6	1	1
2015	76	1	1	2	2	16	10	4	1	2	7	4	2	-1	2	1	1	1	2	2	2	2	6	3	1	2	2	5	2	1	1	4	1	5	5	1	1	-1	2	3	1	1	1	1	6	6	3	1	1
2015	76	1	1	1	2	16	1	5	1	2	5	4	2	-1	2	2	1	1	2	2	2	2	6	3	2	2	4	3	4	1	5	4	2	4	1	1	1	5	1	1	1	1	2	1	4	6	6	1	1
2015	76	1	1	1	1	15	11	5	1	1	5	4	2	-1	2	1	2	1	1	2	2	2	6	3	2	2	4	3	6	2	3	5	3	1	1	2	1	-1	2	5	1	1	2	2	1	6	6	2	2
2015	76	1	1	2	4	19	9	1	1	2	2	8	2	-1	2	1	2	1	2	2	1	2	7	4	2	2	2	3	4	2	3	5	2	8	5	5	1	5	1	1	1	2	3	4	7	6	6	2	2
2015	76	1	1	1	1	19	4	2	1	2	2	5	1	1	2	1	2	2	2	2	2	2	7	4	1	2	5	3	5	4	1	3	1	1	1	1	1	4	1	1	1	1	4	5	4	6	6	5	5
2015	76	1	1	2	4	19	10	10	1	2	2	5	2	-1	1	1	1	1	1	2	2	2	7	4	2	2	5	3	2	3	4	2	3	1	3	4	1	-1	3	2	1	3	5	5	3	3	6	3	3
2015	76	1	1	2	4	19	12	1	2	1	8	5	2	-1	2	1	2	2	2	2	2	2	7	4	2	2	6	3	4	3	1	5	1	1	6	5	6	5	1	1	1	2	2	1	1	5	5	3	3
2015	76	1	1	2	4	19	9	1	1	1	2	5	1	1	2	1	2	1	2	2	2	2	7	4	2	2	5	3	4	3	6	2	6	2	1	5	1	-1	2	1	1	1	4	4	3	6	6	2	2
2015	76	1	1	2	4	19	8	1	2	2	8	3	1	1	2	1	2	2	2	2	2	2	7	4	2	2	6	4	3	1	5	2	7	2	6	6	1	5	1	1	1	1	4	4	3	6	6	1	1
2015	76	1	1	2	4	19	6	1	2	2	1	8	1	1	2	1	2	1	2	1	2	2	7	4	2	2	4	3	4	1	2	5	6	4	5	6	1	3	1	5	1	2	4	3	2	6	6	1	1
2015	76	1	1	2	4	18	2	3	2	2	2	3	2	-1	2	1	2	1	2	2	2	2	7	4	2	2	5	4	8	8	8	4	8	3	1	1	1	-1	3	4	4	1	7	7	5	7	3	3	3
2015	76	1	1	2	4	19	10	1	1	2	3	2	2	-1	2	1	1	1	2	2	2	2	7	4	1	2	2	2	8	2	1	2	1	1	6	1	1	5	1	1	1	3	1	1	1	5	5	4	2
2015	76	1	1	1	2	19	10	1	2	2	1	4	1	1	2	1	2	1	2	1	2	2	7	4	2	2	4	3	3	3	1	2	2	1	4	3	1	-1	3	1	1	1	1	1	1	1	1	-1	-1
2015	76	1	1	2	4	19	7	1	2	2	5	3	1	1	2	1	2	1	2	1	2	2	7	4	2	2	4	3	4	2	1	4	1	3	4	3	1	-1	2	8	2	2	2	1	2	6	6	3	3
2015	76	1	1	2	4	19	10	1	1	1	2	5	2	-1	2	1	2	2	2	2	2	2	7	4	2	2	6	3	8	3	1	1	2	3	1	5	1	-1	2	1	1	1	3	1	3	6	6	1	1
2015	76	1	1	2	4	19	7	1	2	2	2	6	2	-1	2	1	2	2	2	2	2	2	7	4	2	2	6	1	8	1	5	2	8	4	5	6	1	4	1	1	1	1	4	4	4	6	6	2	2
2015	76	1	1	2	4	19	6	1	2	2	1	6	2	-1	2	1	2	2	2	2	2	2	7	4	2	2	4	3	3	1	3	7	2	2	1	6	5	4	1	3	1	1	2	5	3	8	2	2	2
2015	76	1	1	2	1	18	6	2	1	2	2	6	1	1	2	1	1	1	2	2	2	2	7	4	2	2	4	3	8	4	5	1	3	2	5	5	1	5	1	6	5	2	2	2	2	6	2	1	1
2015	76	1	1	2	4	19	11	1	2	2	2	7	1	1	2	1	2	1	2	2	2	2	7	4	2	2	5	2	2	1	3	4	6	3	1	1	1	1	1	3	1	3	3	3	6	6	7	1	2
2015	76	1	1	1	4	17	8	3	1	1	2	3	2	-1	2	1	2	1	2	1	2	2	7	4	2	2	2	3	4	1	2	4	3	2	5	5	1	-1	2	2	1	2	3	3	3	1	1	-1	-1
2015	76	1	1	2	1	18	12	2	1	2	2	4	2	-1	2	1	1	2	2	2	2	2	7	4	2	2	5	3	4	1	4	4	8	1	5	5	5	-1	2	1	1	1	4	5	1	1	5	-1	7
2015	76	1	1	2	4	19	3	1	2	2	1	6	1	1	2	1	2	2	2	1	2	2	7	4	2	2	5	3	1	5	8	3	8	4	1	6	1	4	1	3	5	1	3	3	2	6	6	3	3
2015	76	1	1	2	4	19	10	1	2	2	2	2	1	1	2	1	2	2	2	2	2	2	7	4	2	2	6	3	2	1	8	2	8	1	6	1	1	-1	2	2	1	1	1	2	1	1	8	-1	7
2015	76	1	1	1	2	18	10	1	2	2	8	3	2	-1	1	1	1	1	99	2	2	2	7	4	2	2	6	4	1	1	1	5	1	1	1	5	1	4	1	1	1	1	7	2	7	6	6	5	5
2015	76	1	1	1	4	19	10	1	2	2	8	1	1	1	2	1	2	2	2	2	2	2	7	4	2	2	4	4	8	1	3	2	4	5	6	6	1	-1	3	3	1	2	3	4	5	7	6	2	2
2015	76	1	1	1	4	19	7	1	1	1	2	7	2	-1	2	1	1	2	1	2	1	2	7	4	2	2	4	2	7	1	4	3	6	1	1	3	1	-1	2	3	1	1	2	2	2	6	6	2	1
2015	76	1	1	2	1	19	11	1	2	2	2	3	2	-1	2	1	2	2	2	2	1	2	7	4	2	2	6	3	1	8	1	8	1	4	5	1	1	-1	2	8	1	2	2	2	3	6	6	1	1
2015	76	1	1	1	1	15	8	5	1	1	5	4	2	-1	2	1	1	2	1	2	2	2	5	1	2	2	4	5	6	1	7	7	5	8	1	2	1	-1	2	6	1	1	3	3	3	1	1	-1	-1
2015	76	1	1	1	4	16	4	5	1	2	7	2	2	-1	1	1	1	1	2	2	3	2	5	1	2	2	5	3	6	2	7	5	6	2	1	3	1	-1	3	3	1	1	3	4	1	1	1	-1	-1
2015	76	1	1	2	1	16	4	5	1	2	3	3	2	-1	2	1	1	1	2	1	2	2	5	1	2	2	5	3	1	3	2	4	4	8	1	1	6	-1	2	6	4	1	5	2	5	1	1	-1	-1
2015	76	1	1	1	1	15	6	5	1	1	1	4	2	-1	2	1	2	1	2	1	3	2	5	1	2	2	3	3	2	3	2	2	1	1	1	3	1	-1	3	4	1	1	3	1	3	6	6	1	1
2015	76	1	1	2	4	15	2	6	1	1	5	3	1	2	2	1	2	1	1	2	2	2	5	1	1	2	6	1	8	4	8	3	8	4	5	6	6	5	1	1	2	1	2	7	3	1	1	-1	-1
2015	76	1	1	1	4	15	10	5	2	1	8	7	2	-1	2	1	1	2	2	1	3	2	5	1	2	2	4	3	3	3	3	8	4	7	1	5	3	4	1	6	1	2	5	3	3	7	7	3	3
2015	76	1	1	2	4	15	11	5	1	2	4	4	2	-1	2	1	1	1	1	1	4	2	5	1	2	2	5	3	8	1	4	2	5	5	1	6	1	4	1	1	2	1	3	4	3	1	6	-1	3
2015	76	1	1	2	4	15	11	5	1	1	5	3	2	-1	2	1	1	1	1	2	2	2	5	1	1	2	6	3	1	4	2	6	4	6	1	5	1	4	1	4	1	1	6	1	6	7	7	1	2
2015	76	1	1	1	4	15	9	5	1	2	3	2	2	-1	2	1	2	2	2	2	2	2	5	1	2	2	3	5	6	2	3	5	2	4	1	1	1	3	1	5	1	1	5	5	7	1	1	-1	-1
2015	76	1	1	2	4	16	2	5	2	2	4	5	1	1	1	1	1	1	1	2	2	1	5	1	2	2	5	3	4	4	4	6	3	3	4	5	1	-1	3	4	4	1	3	3	3	6	7	3	3
2015	76	1	1	1	1	15	12	5	1	1	8	7	2	-1	1	1	1	1	1	2	3	2	5	1	2	2	5	3	1	2	2	2	5	2	1	5	1	2	1	6	2	1	3	2	2	1	1	-1	-1
2015	76	1	1	1	2	16	1	5	1	1	6	4	2	-1	2	1	1	1	1	2	2	2	5	1	2	2	2	3	4	1	4	3	5	3	1	1	1	-1	3	4	1	2	3	4	3	1	1	-1	-1
2015	76	1	1	1	4	16	5	5	2	2	5	5	2	-1	2	1	1	1	1	2	3	2	5	1	2	2	5	1	8	3	8	4	8	3	1	6	1	5	1	4	1	1	5	7	6	1	1	-1	-1
2015	76	1	1	1	4	15	12	5	2	2	5	6	2	-1	2	1	2	1	2	2	3	2	5	1	2	2	5	3	8	1	6	5	6	1	2	5	2	4	1	4	1	1	4	2	2	6	6	3	3
2015	76	1	1	2	4	15	10	5	1	1	3	4	2	-1	2	2	2	2	2	2	2	2	5	1	2	2	5	3	4	1	2	1	2	1	1	6	1	-1	2	2	1	1	3	4	1	1	1	-1	-1
2015	76	1	1	1	4	16	4	5	1	1	6	5	2	-1	1	2	1	1	2	2	2	2	5	1	2	2	5	3	6	3	1	3	2	8	5	1	2	5	1	6	1	1	1	1	7	1	1	-1	-1
2015	76	1	1	1	1	16	1	5	1	2	5	5	2	-1	2	2	2	2	2	2	2	2	5	1	2	2	3	3	8	1	8	2	5	1	1	5	1	-1	2	1	1	1	3	4	2	1	1	-1	-1
2015	76	1	1	1	4	15	6	5	1	1	3	4	2	-1	2	1	1	2	1	2	2	2	5	1	1	2	4	5	4	5	3	8	8	6	1	1	1	2	1	5	1	1	5	3	4	1	1	-1	-1
2015	76	1	1	1	3	15	9	5	1	1	4	4	2	-1	1	1	1	1	1	2	3	2	5	1	2	2	4	3	1	1	4	2	6	5	3	1	1	5	1	1	2	1	3	2	2	6	1	2	-1
2015	76	1	1	1	4	15	1	6	1	1	5	4	2	-1	1	1	1	1	2	2	2	1	5	1	1	2	5	3	4	7	3	5	2	4	5	1	5	4	1	6	3	2	2	2	5	1	1	-1	-1
2015	76	1	1	1	5	15	8	5	1	1	8	5	2	-1	2	1	2	1	2	1	2	2	5	1	2	2	5	3	7	2	8	4	7	4	1	5	5	5	1	5	5	1	7	7	7	8	8	1	1
2015	76	1	1	1	1	16	1	5	1	1	5	6	2	-1	2	1	1	2	1	2	2	2	5	1	2	2	5	1	8	2	4	3	6	2	1	5	1	-1	2	4	2	1	5	4	3	1	1	-1	-1
2015	76	1	1	1	4	16	4	5	2	2	8	3	1	1	2	1	2	1	2	2	2	2	5	1	2	2	4	3	4	6	5	4	5	4	6	1	1	3	1	5	2	1	2	2	2	1	1	-1	-1
2015	76	1	1	2	4	16	4	5	1	1	5	6	1	1	2	1	1	1	1	2	3	2	5	1	1	2	2	3	4	5	2	2	3	3	2	5	5	4	1	5	3	1	5	7	4	3	4	7	6
2015	76	1	1	1	4	16	6	5	1	2	7	4	2	-1	2	2	2	2	1	2	3	2	5	1	2	2	4	3	8	3	1	4	3	3	6	6	1	-1	2	2	2	1	2	1	4	1	1	-1	-1
2015	76	1	1	1	4	15	12	5	1	1	4	5	2	-1	2	2	2	2	2	2	1	2	5	1	1	2	4	4	5	1	3	1	1	1	1	1	1	2	1	2	1	1	1	1	1	3	6	1	2
2015	76	1	1	2	4	17	3	4	1	1	2	5	2	-1	1	1	1	1	2	2	2	2	5	3	2	2	4	3	2	3	2	8	4	3	5	4	6	1	1	4	1	1	2	1	4	2	8	3	3
2015	76	1	1	2	4	16	10	4	2	2	4	5	2	-1	2	1	1	1	1	2	2	1	5	3	2	2	5	3	4	3	4	2	2	3	5	2	1	5	1	3	2	3	2	2	2	7	1	2	-1
2015	76	1	1	1	1	18	4	3	2	1	8	6	2	-1	1	1	1	1	1	1	3	2	5	3	2	2	5	3	3	5	1	2	3	2	4	5	1	3	1	1	1	1	2	1	3	1	1	-1	-1
2015	76	1	1	1	1	17	11	3	2	2	8	6	1	1	2	1	1	1	1	2	3	2	5	3	2	2	6	5	5	4	3	2	3	3	1	1	1	5	1	2	1	1	4	3	5	1	1	-1	-1
2015	76	1	1	1	4	17	4	4	2	2	2	4	2	-1	2	1	1	2	2	2	2	2	5	3	2	2	5	3	4	3	1	8	2	5	5	1	3	-1	3	2	2	1	2	1	2	1	1	-1	-1
2015	76	1	1	2	4	15	1	6	1	1	4	5	2	-1	2	1	1	1	2	2	2	2	5	3	2	2	5	3	3	6	3	4	3	4	1	6	5	3	1	5	2	2	2	3	4	6	6	3	3
2015	76	1	1	2	4	19	7	1	2	2	2	3	1	1	1	1	2	1	2	2	2	2	5	3	2	2	4	3	8	1	8	1	2	2	1	6	1	-1	2	1	1	3	3	1	1	8	8	2	2
2015	76	1	1	2	4	17	5	4	1	2	2	5	2	-1	1	1	1	1	2	1	2	2	5	3	2	2	3	3	5	3	5	4	6	6	1	4	1	-1	2	2	2	1	4	4	4	1	1	-1	-1
2015	76	1	1	2	4	17	7	3	1	2	2	3	1	1	2	1	1	2	2	2	2	2	5	3	2	2	5	3	6	1	7	1	5	4	5	1	1	-1	2	4	1	1	6	7	6	1	1	-1	-1
2015	76	1	1	2	2	17	10	3	1	2	2	4	2	-1	2	1	2	2	2	2	2	2	5	3	1	2	2	1	3	1	4	1	5	1	5	6	1	5	1	1	1	1	5	3	1	1	1	-1	-1
2015	76	1	1	2	4	16	2	5	1	1	5	6	2	-1	2	1	1	1	2	2	2	2	5	3	1	2	6	4	8	3	1	4	3	1	1	5	1	4	1	2	1	2	4	2	1	6	6	7	7
2015	76	1	1	2	4	17	6	4	1	2	8	3	1	1	2	2	2	1	2	2	2	2	5	3	2	2	4	3	6	2	1	8	3	3	4	5	1	-1	3	4	2	1	4	1	4	1	1	-1	-1
2015	76	1	1	2	1	18	6	3	2	1	2	2	2	-1	2	1	2	2	2	1	2	2	5	3	2	2	5	3	4	5	3	2	5	6	5	6	5	4	1	3	2	3	5	5	7	1	1	-1	-1
2015	76	1	1	2	2	18	6	3	1	1	8	5	2	-1	2	1	2	1	2	2	2	2	5	3	2	2	6	3	6	3	1	1	5	2	2	1	5	-1	2	2	1	1	5	3	4	1	1	-1	-1
2015	76	1	1	2	4	15	2	6	2	2	1	6	2	-1	2	2	1	1	2	1	2	2	5	3	2	2	5	3	1	2	1	3	1	4	1	1	6	1	1	8	2	1	6	1	7	7	6	5	4
2015	76	1	1	2	4	16	12	4	1	1	8	5	2	-1	2	1	2	2	2	2	3	2	5	3	1	2	3	4	8	1	1	2	1	3	1	6	1	1	1	1	1	1	1	1	3	1	1	-1	-1
2015	76	1	1	1	4	16	9	4	1	2	5	2	2	-1	2	1	1	1	2	2	2	2	5	3	2	2	5	1	3	2	3	3	2	3	1	5	1	4	1	4	2	1	4	2	3	6	6	3	3
2015	76	1	1	2	4	15	4	6	1	2	5	3	2	-1	2	1	2	2	2	2	1	2	5	3	2	2	5	3	5	1	2	3	8	5	5	5	1	-1	2	3	2	1	3	3	2	1	1	-1	-1
2015	76	1	1	1	5	19	8	1	2	2	2	5	1	1	2	1	1	1	1	2	2	2	5	3	2	2	4	3	7	5	4	3	2	4	6	1	1	4	1	5	5	2	7	4	3	6	6	2	2
2015	76	1	1	1	2	15	5	6	1	2	5	5	2	-1	1	1	2	2	2	2	3	2	5	1	2	2	5	1	4	1	4	1	1	2	1	1	1	-1	2	1	1	1	1	2	1	6	6	3	3
2015	76	1	1	1	4	14	11	6	1	1	5	4	1	1	2	1	1	1	2	2	2	2	5	1	2	2	4	1	4	3	2	2	4	3	3	2	1	-1	2	5	1	2	3	2	3	6	6	2	2
2015	76	1	1	1	4	17	5	4	1	1	2	4	1	2	2	1	2	1	2	2	1	2	5	1	1	2	5	3	4	3	1	8	1	8	1	5	1	-1	2	2	1	2	2	1	5	6	7	2	2
2015	76	1	1	1	4	16	2	5	1	2	4	4	2	-1	2	1	1	1	2	2	2	2	5	1	2	2	5	3	4	1	5	6	7	2	1	1	1	-1	3	3	2	1	4	4	2	7	6	1	1
2015	76	1	1	1	4	16	4	5	1	1	8	4	2	-1	2	1	2	2	2	2	2	2	5	1	2	2	6	3	8	1	1	5	2	3	1	1	6	4	1	1	1	1	3	1	7	1	7	-1	2
2015	76	1	1	1	4	15	3	6	1	1	4	6	2	-1	2	1	1	2	2	2	1	2	5	1	2	2	4	5	4	3	4	3	1	5	6	6	6	-1	2	3	3	1	1	1	2	8	6	2	2
2015	76	1	1	1	4	15	11	5	1	1	5	4	2	-1	2	1	1	1	2	2	2	2	5	1	2	2	5	3	8	5	3	4	5	3	1	5	1	4	1	1	1	2	2	2	2	6	6	2	2
2015	76	1	1	1	4	14	8	6	1	2	3	6	2	-1	2	1	1	1	2	2	2	2	5	1	2	2	2	3	3	6	6	8	4	4	1	1	1	4	1	5	1	2	5	4	5	1	3	-1	5
2015	76	1	1	1	4	16	8	4	1	1	5	4	2	-1	2	2	1	1	2	1	2	2	5	1	2	2	4	3	7	4	4	3	3	2	2	1	2	3	1	3	1	1	5	6	5	6	6	2	2
2015	76	1	1	2	4	13	7	7	1	2	4	10	2	-1	2	1	1	1	1	2	2	1	5	1	2	2	5	2	4	2	1	8	4	2	5	1	5	-1	2	4	1	1	3	1	4	8	8	1	1
2015	76	1	1	1	1	15	2	6	1	1	8	5	2	-1	2	1	1	1	2	1	2	2	5	1	2	2	5	3	6	1	7	1	1	7	4	6	2	5	1	5	1	1	2	4	4	6	6	2	2
2015	76	1	1	2	4	15	8	5	1	1	4	5	1	1	2	1	1	1	2	1	2	2	5	1	2	2	2	3	4	6	1	3	1	8	1	5	6	-1	2	2	3	1	3	2	3	1	1	-1	-1
2015	76	1	1	2	3	15	1	6	2	1	7	2	2	-1	2	1	1	1	1	2	2	2	5	1	2	2	5	4	8	4	8	5	3	3	5	6	1	5	1	4	1	3	2	7	2	1	6	-1	1
2015	76	1	1	2	3	16	8	4	1	1	4	5	2	-1	2	1	1	1	2	2	2	2	5	1	2	2	2	3	2	5	3	4	5	3	1	5	1	-1	3	2	1	1	7	6	7	7	6	2	2
2015	76	1	1	1	3	15	10	5	2	2	4	6	2	-1	2	1	2	1	2	1	3	2	5	1	1	2	5	4	8	2	1	8	1	5	1	5	1	5	1	7	4	1	1	1	7	6	7	1	1
2015	76	1	1	2	3	15	1	6	2	1	5	7	2	-1	1	1	1	1	2	1	2	2	5	1	2	2	6	1	2	1	1	2	2	2	1	6	5	-1	2	1	1	1	3	2	3	1	1	-1	-1
2015	76	1	1	2	4	15	10	5	1	1	5	3	2	-1	2	1	1	1	1	2	2	2	5	1	2	2	5	3	6	1	5	3	1	2	1	1	1	5	1	3	1	1	3	4	4	6	6	1	1
2015	76	1	1	2	4	14	1	7	1	1	5	3	2	-1	1	1	1	1	1	2	2	2	5	1	2	2	5	2	1	1	3	3	3	2	1	5	1	5	1	2	1	1	2	2	2	6	5	3	3
2015	76	1	1	2	5	15	7	5	1	2	4	4	2	-1	2	1	1	1	2	2	3	2	5	1	2	2	5	1	8	3	6	7	3	5	5	1	1	4	1	8	1	2	4	4	5	6	8	2	2
2015	76	1	1	1	4	15	6	6	1	1	8	5	2	-1	2	1	1	1	2	2	2	2	5	1	2	2	6	3	1	3	1	2	5	3	1	5	1	-1	3	4	2	1	3	3	2	6	6	2	2
2015	76	1	1	2	4	15	3	6	1	2	6	3	2	-1	2	1	2	2	2	1	2	2	5	1	2	2	5	4	5	5	8	7	3	4	1	2	1	-1	3	7	3	1	2	3	7	8	8	1	1
2015	76	1	1	2	2	15	1	6	1	1	5	5	2	-1	2	1	2	1	2	2	2	2	5	1	2	2	5	3	1	1	4	1	2	1	5	3	5	-1	2	3	1	1	2	2	1	6	6	2	3
[truncated: 14,557 more rows]
[truncated: 130 more columns]
